# Supplementary material for: Comprehensive Analysis of a Ferroptosis Pattern and Associated Prognostic Signature in Acute Myeloid Leukemia
Source: Front Pharmacol. 2022 May 17;13:866325. doi: 10.3389/fphar.2022.866325 (PMC9152364; doi:10.3389/fphar.2022.866325)
Supplement: Supplementary file 1 [file Table2.XLSX]

## Sheet: Table 2
Differential Gene Between two clusters
gene	logFC	C1Mean	C2Mean	pValue	fdr
VDR	1.76494	0.517917	1.76019	2.64e-19	2.42e-15
ETV7	1.74249	0.523886	1.75299	9.67e-19	4.43e-15
PTGS2	1.72455	0.52869	1.7472	1.45e-18	4.43e-15
KCNMB1	1.71507	0.531239	1.74412	2.24e-18	5.14e-15
PIN1	1.66557	0.544674	1.72792	1.22e-17	2.21e-14
MAST2	1.66381	0.545157	1.72734	1.5e-17	2.21e-14
TFRC	1.66191	0.545676	1.72671	1.69e-17	2.21e-14
KLF11	1.64981	0.548998	1.72271	2.84e-17	3.25e-14
TK1	1.64377	0.550657	1.72071	5.87e-17	5.98e-14
MICU1	1.60887	0.560322	1.70905	7.58e-17	6.95e-14
HYAL2	1.59963	0.562897	1.70595	3.86e-16	2.53e-13
COX7C	1.57886	0.568713	1.69893	9.79e-17	8.16e-14
EIF6	1.57601	0.569512	1.69797	5.28e-16	2.55e-13
PDE4DIP	1.57216	0.570597	1.69666	5.11e-16	2.55e-13
CIAPIN1	1.5678	0.571823	1.69518	5.19e-16	2.55e-13
SEC14L5	1.56384	0.572941	1.69384	1.09e-15	4.17e-13
EIF2AK3	1.56094	0.573758	1.69285	7.9e-16	3.29e-13
PRNP	1.55897	0.574316	1.69218	2e-16	1.53e-13
PWP1	1.55728	0.574792	1.6916	4.96e-16	2.55e-13
ZCCHC2	1.55275	0.576072	1.69006	7.9e-16	3.29e-13
DHX32	1.55265	0.5761	1.69003	9.5e-16	3.79e-13
MAP1A	1.54845	0.577289	1.68859	1.29e-15	4.56e-13
CXCL10	1.54788	0.577451	1.6884	2.65e-15	8.22e-13
TAPBP	1.54034	0.579591	1.68582	2.99e-15	8.85e-13
AIPL1	1.53901	0.57997	1.68536	3.63e-16	2.53e-13
PCSK5	1.5358	0.580882	1.68426	1.29e-15	4.56e-13
GSPT1	1.53409	0.581367	1.68367	6.17e-15	1.45e-12
KLK1	1.53402	0.581388	1.68365	4.24e-15	1.14e-12
TGM4	1.52943	0.582694	1.68208	2.69e-15	8.22e-13
TMEM30B	1.52556	0.583799	1.68074	9.23e-15	1.92e-12
RPL22	1.52242	0.584694	1.67966	4.81e-16	2.55e-13
BCL7C	1.52174	0.584887	1.67943	6.95e-15	1.52e-12
UBOX5	1.51995	0.585399	1.67881	3.99e-15	1.12e-12
ACTR1B	1.51529	0.586732	1.67721	6.08e-15	1.45e-12
MAP4K5	1.51282	0.587436	1.67636	1.6e-15	5.44e-13
ZNF528	1.5074	0.58899	1.67448	9.51e-15	1.94e-12
GNLY	1.50451	0.589818	1.67348	1.32e-14	2.28e-12
LYRM1	1.50294	0.59027	1.67294	6.95e-15	1.52e-12
NCL	1.50124	0.590758	1.67235	1.19e-14	2.18e-12
NIN	1.49935	0.591299	1.6717	1.02e-14	1.99e-12
TFB2M	1.49874	0.591475	1.67149	1.26e-14	2.27e-12
POLDIP2	1.4909	0.593732	1.66876	1.7e-14	2.73e-12
ZNF688	1.49025	0.593917	1.66854	1.01e-14	1.99e-12
SGSM3	1.48779	0.594626	1.66769	3.33e-14	4.62e-12
PSMG1	1.48528	0.595351	1.66681	1.65e-14	2.73e-12
GJA5	1.48316	0.595961	1.66608	4.05e-15	1.12e-12
PAPOLA	1.48211	0.596264	1.66571	1.32e-14	2.28e-12
FAM163A	1.48148	0.596447	1.66549	4.37e-15	1.14e-12
COLEC12	1.47988	0.596909	1.66493	3.05e-14	4.51e-12
AZU1	1.47917	0.597114	1.66469	1.04e-14	1.99e-12
PDCD5	1.47904	0.597152	1.66464	1.99e-14	3.1e-12
FYCO1	1.47737	0.597634	1.66406	5.9e-15	1.45e-12
BAIAP2L2	1.47566	0.598128	1.66346	2.05e-15	6.7e-13
EDEM2	1.47452	0.598459	1.66306	5.87e-14	7.57e-12
HNF4A	1.4711	0.59945	1.66187	6.45e-15	1.48e-12
TRAPPC9	1.46899	0.600059	1.66113	5.23e-15	1.33e-12
AQP8	1.46764	0.60045	1.66066	3.19e-14	4.56e-12
MSMO1	1.46735	0.600535	1.66056	8.96e-15	1.91e-12
TLX3	1.46532	0.601125	1.65985	1.75e-14	2.76e-12
MYH15	1.46452	0.601357	1.65957	4.08e-14	5.59e-12
RNF7	1.4606	0.602493	1.6582	7.18e-14	9.14e-12
C12orf49	1.45963	0.602775	1.65786	3.19e-14	4.56e-12
VPS28	1.45752	0.603388	1.65712	5.22e-14	7.04e-12
FCER2	1.45749	0.603398	1.65711	2.84e-14	4.26e-12
TMEM62	1.45626	0.603754	1.65668	8.78e-14	1.03e-11
HS3ST2	1.45571	0.603913	1.65649	1.46e-14	2.48e-12
GALK2	1.44915	0.605823	1.65418	7.94e-14	9.83e-12
TAS2R14	1.44664	0.606555	1.6533	1.2e-13	1.34e-11
RUNX2	1.44409	0.607299	1.6524	1.24e-13	1.35e-11
RPS3	1.44284	0.607663	1.65197	8.41e-14	1e-11
JRKL	1.44071	0.608286	1.65121	1.1e-14	2.07e-12
CEP135	1.43925	0.608712	1.6507	1.67e-14	2.73e-12
ACE2	1.43724	0.609297	1.64999	3.23e-14	4.56e-12
SNAPC5	1.43707	0.609348	1.64993	2.34e-14	3.58e-12
SHC1	1.43583	0.609711	1.6495	5.87e-14	7.57e-12
TLR8	1.43443	0.610119	1.649	1.92e-13	1.82e-11
LDLR	1.43281	0.610592	1.64843	1.33e-13	1.42e-11
TMPRSS3	1.43014	0.611376	1.64749	7.71e-14	9.69e-12
OSBPL10	1.42867	0.611804	1.64697	1.39e-13	1.46e-11
BCL9	1.42789	0.612033	1.6467	8.17e-14	9.99e-12
LTN1	1.42538	0.612768	1.64581	3.28e-13	2.9e-11
CHMP2B	1.42203	0.61375	1.64462	1.79e-13	1.75e-11
PLEKHH3	1.41945	0.614509	1.64371	1.77e-13	1.74e-11
PER2	1.41478	0.615881	1.64205	5.35e-13	4.31e-11
GCHFR	1.41415	0.616067	1.64183	2.12e-13	1.99e-11
SP1	1.41141	0.616871	1.64086	3.62e-13	3.08e-11
RLN1	1.41101	0.616989	1.64072	1.2e-13	1.34e-11
LCMT2	1.41091	0.61702	1.64068	8.29e-14	1e-11
RB1	1.40774	0.617952	1.63956	2.38e-13	2.18e-11
GAK	1.40543	0.618634	1.63874	1.09e-13	1.25e-11
SRSF5	1.40489	0.618791	1.63855	9.3e-14	1.08e-11
POU5F1P4	1.40488	0.618796	1.63854	5.74e-13	4.54e-11
USE1	1.40473	0.618838	1.63849	5.7e-14	7.57e-12
PVALB	1.40472	0.618841	1.63849	1.05e-12	6.95e-11
NUAK1	1.40459	0.61888	1.63844	5.9e-13	4.58e-11
SLC25A23	1.40395	0.619067	1.63821	1.55e-13	1.6e-11
UBQLN3	1.39995	0.620248	1.63679	1.92e-13	1.82e-11
NEFL	1.39981	0.62029	1.63674	1.26e-13	1.35e-11
SEZ6L2	1.39929	0.620444	1.63655	3.38e-13	2.95e-11
FGF6	1.3983	0.620736	1.6362	8.57e-13	5.95e-11
PRRG3	1.39737	0.62101	1.63587	1.65e-13	1.66e-11
COX6B1	1.39683	0.621169	1.63568	1.51e-13	1.57e-11
PAK1	1.39665	0.621222	1.63561	3.73e-13	3.13e-11
C19orf53	1.39574	0.62149	1.63529	7.89e-13	5.74e-11
P2RY4	1.39564	0.62152	1.63526	6.5e-13	4.93e-11
BIRC2	1.39549	0.621564	1.6352	4.86e-13	3.98e-11
PSMA2	1.39406	0.621987	1.63469	3.62e-13	3.08e-11
CACNB3	1.3933	0.622211	1.63442	3.15e-13	2.8e-11
DRAM1	1.39272	0.622385	1.63421	5.28e-13	4.28e-11
FAM83E	1.39145	0.622759	1.63376	4.47e-13	3.72e-11
RUNDC3A	1.38901	0.623482	1.63289	1.22e-13	1.35e-11
GCNT4	1.38719	0.624019	1.63224	3.57e-13	3.08e-11
MST1	1.38436	0.624857	1.63123	1.67e-13	1.66e-11
BCL2L13	1.38368	0.625059	1.63099	8.57e-13	5.95e-11
AHR	1.38272	0.625343	1.63065	6.07e-13	4.67e-11
EPN3	1.38262	0.625372	1.63061	1.52e-12	9.08e-11
WDR6	1.3824	0.625438	1.63053	6.15e-13	4.7e-11
NTHL1	1.38051	0.625998	1.62986	1.31e-12	7.97e-11
ZW10	1.37886	0.626488	1.62926	1.08e-12	6.99e-11
ACSM5	1.37783	0.626795	1.62889	1.1e-12	7.04e-11
RYR3	1.3766	0.62716	1.62845	1.28e-12	7.91e-11
STX1A	1.37616	0.62729	1.6283	1.62e-13	1.65e-11
CTNNB1	1.37582	0.627392	1.62817	8.69e-13	5.95e-11
RGS9	1.37505	0.62762	1.6279	9.06e-13	6.15e-11
SPOCK2	1.3748	0.627693	1.62781	2.66e-12	1.46e-10
LSM1	1.37322	0.628162	1.62725	7.26e-13	5.37e-11
PMS2P4	1.37304	0.628215	1.62718	1.29e-12	7.96e-11
MKKS	1.36895	0.629432	1.62571	1.13e-12	7.18e-11
OCEL1	1.36722	0.629949	1.62509	8.11e-13	5.81e-11
EFNA1	1.36668	0.630107	1.6249	3.08e-12	1.64e-10
COX7B	1.36577	0.630378	1.62457	4.86e-13	3.98e-11
CDA	1.36299	0.631206	1.62357	7.26e-13	5.37e-11
RPE	1.36298	0.631208	1.62357	1.82e-12	1.06e-10
STUB1	1.36174	0.631579	1.62313	1.82e-12	1.06e-10
ZNF224	1.36009	0.63207	1.62253	2.23e-12	1.25e-10
TRPV5	1.35923	0.632327	1.62222	1.92e-12	1.11e-10
C21orf62	1.35858	0.632519	1.62199	8.69e-13	5.95e-11
PIEZO2	1.35775	0.632769	1.62169	2.29e-12	1.28e-10
MANEA	1.35772	0.632778	1.62168	2.25e-13	2.08e-11
ATP2C2	1.35421	0.633825	1.62042	1.08e-12	6.99e-11
LSM14B	1.35289	0.63422	1.61994	1.87e-13	1.8e-11
IRAK1	1.35127	0.634702	1.61936	2.84e-12	1.54e-10
B2M	1.35123	0.634713	1.61935	5.34e-12	2.59e-10
STARD8	1.35107	0.634762	1.61929	1.68e-12	9.92e-11
MUC13	1.34911	0.635349	1.61858	1.05e-12	6.95e-11
SLC25A30	1.34767	0.635779	1.61806	1.01e-12	6.77e-11
PRPSAP2	1.34637	0.636166	1.61759	2.81e-12	1.53e-10
PDZD8	1.34496	0.636589	1.61708	8.69e-13	5.95e-11
DYNC1LI2	1.3445	0.636727	1.61692	9.31e-13	6.28e-11
NDST3	1.34422	0.636812	1.61681	7.26e-13	5.37e-11
GPATCH2	1.34154	0.637612	1.61585	8.34e-13	5.93e-11
LIN7B	1.34095	0.637789	1.61564	3.43e-12	1.81e-10
QSOX1	1.3405	0.637924	1.61547	3.53e-12	1.85e-10
MPV17	1.34038	0.63796	1.61543	1.46e-12	8.77e-11
ARFIP2	1.3394	0.638255	1.61507	8e-13	5.78e-11
OCM2	1.33935	0.638269	1.61506	7.05e-12	3.32e-10
GNB3	1.33735	0.638868	1.61434	7.78e-13	5.71e-11
SSBP1	1.33608	0.639248	1.61388	1.31e-12	7.97e-11
PAF1	1.33427	0.639792	1.61322	8.05e-12	3.67e-10
HSF2BP	1.33322	0.640105	1.61284	2.11e-12	1.21e-10
WAS	1.33296	0.640186	1.61275	5.78e-12	2.76e-10
GTF2H3	1.33278	0.640239	1.61268	9.94e-12	4.28e-10
KCNJ10	1.33272	0.640257	1.61266	1.77e-12	1.04e-10
EDA	1.33258	0.640298	1.61261	8.26e-12	3.71e-10
BNIP3	1.3324	0.640353	1.61255	8.94e-12	3.92e-10
DPY19L1	1.32849	0.641527	1.61113	4.73e-12	2.37e-10
COG4	1.32759	0.641797	1.6108	1.15e-11	4.78e-10
PSMD2	1.32747	0.641833	1.61076	8.6e-12	3.81e-10
PPIL2	1.3251	0.642545	1.6099	5.82e-13	4.56e-11
HSPA13	1.32464	0.642683	1.60973	6.51e-12	3.09e-10
ADM	1.32413	0.642838	1.60955	2.23e-12	1.25e-10
APOL1	1.32352	0.64302	1.60933	1.27e-11	5.24e-10
CDC34	1.32282	0.643232	1.60907	1.13e-11	4.76e-10
ZNF507	1.32202	0.643472	1.60878	1.42e-12	8.59e-11
MAP7D1	1.32144	0.643646	1.60857	4.43e-12	2.26e-10
ASPA	1.31907	0.644359	1.60771	2.52e-12	1.39e-10
ZDHHC13	1.31839	0.644566	1.60746	3.04e-12	1.63e-10
VKORC1	1.31794	0.644699	1.6073	6.78e-12	3.2e-10
RPS8	1.31751	0.64483	1.60715	4.93e-12	2.43e-10
MCTS1	1.3172	0.644922	1.60703	4.8e-12	2.38e-10
ARID4A	1.31519	0.645529	1.6063	4.31e-12	2.21e-10
FYN	1.31518	0.645532	1.6063	5.41e-12	2.61e-10
OTOF	1.31297	0.6462	1.60549	2.12e-11	7.89e-10
MED8	1.31269	0.646282	1.60539	8.6e-12	3.81e-10
CRTC1	1.31242	0.646363	1.6053	8.71e-12	3.84e-10
ABCB7	1.31105	0.646777	1.6048	1.06e-11	4.52e-10
SNPH	1.30979	0.647158	1.60434	1.4e-11	5.57e-10
VPREB1	1.30847	0.647555	1.60386	1.47e-11	5.77e-10
KBTBD2	1.30823	0.647628	1.60377	1.63e-11	6.32e-10
GPR3	1.30771	0.647786	1.60358	4.25e-12	2.19e-10
PAK3	1.30728	0.647915	1.60343	3.13e-12	1.66e-10
RABEP1	1.30684	0.648049	1.60326	7.24e-12	3.39e-10
PPME1	1.30676	0.648073	1.60324	9.68e-12	4.19e-10
JUND	1.30544	0.648472	1.60275	1.77e-11	6.74e-10
NOL11	1.305	0.648604	1.6026	2.23e-11	8.24e-10
JAK3	1.30455	0.648741	1.60243	1.07e-12	6.99e-11
PJA2	1.3042	0.648846	1.6023	9.43e-12	4.12e-10
CDH16	1.30383	0.648957	1.60217	1.49e-11	5.82e-10
HCFC1	1.30191	0.649539	1.60147	1.34e-11	5.42e-10
CXCL11	1.30068	0.649911	1.60102	1.09e-11	4.62e-10
RPS11	1.30002	0.650109	1.60078	1.84e-11	6.95e-10
ASB9	1.29856	0.65055	1.60025	2.44e-11	8.84e-10
TMPRSS5	1.29765	0.650827	1.59991	2.96e-12	1.6e-10
HNRNPUL1	1.2976	0.650841	1.5999	1.24e-11	5.13e-10
USP20	1.29489	0.651663	1.59891	3.82e-12	1.98e-10
PIGL	1.29396	0.651944	1.59857	1.34e-11	5.42e-10
UGDH	1.29213	0.652498	1.5979	2.6e-11	9.32e-10
PDCL	1.29213	0.652499	1.5979	1.42e-11	5.62e-10
ZCWPW1	1.29174	0.652615	1.59776	1.15e-11	4.78e-10
CCDC57	1.29101	0.652838	1.59749	3.59e-11	1.22e-09
IVL	1.29075	0.652916	1.5974	1.4e-11	5.57e-10
TSC22D1	1.29015	0.653098	1.59718	2.89e-11	1.01e-09
MRPL4	1.29012	0.653109	1.59716	1.23e-11	5.08e-10
MFAP1	1.28945	0.653311	1.59692	2.38e-11	8.65e-10
ARHGAP5	1.28867	0.653547	1.59663	3.97e-11	1.32e-09
FNBP4	1.2884	0.65363	1.59653	1.12e-11	4.72e-10
CUL2	1.28833	0.65365	1.59651	4.03e-11	1.34e-09
CHCHD2	1.2883	0.65366	1.5965	1.34e-11	5.42e-10
MMP24	1.28827	0.65367	1.59649	1.45e-11	5.74e-10
FAM20B	1.28733	0.653954	1.59614	3e-11	1.04e-09
PIGV	1.2865	0.654206	1.59584	4.75e-11	1.52e-09
POLR2I	1.28557	0.654487	1.5955	1.68e-11	6.46e-10
RIMS2	1.28553	0.654499	1.59549	9.68e-12	4.19e-10
CETP	1.28466	0.654764	1.59517	8.26e-12	3.71e-10
DDIT4	1.2844	0.654843	1.59507	5.34e-12	2.59e-10
F13A1	1.28155	0.655708	1.59403	1.33e-11	5.42e-10
EN1	1.28146	0.655736	1.59399	2.47e-11	8.92e-10
CUEDC1	1.2813	0.655786	1.59393	4.94e-11	1.55e-09
ZNF580	1.28083	0.655926	1.59377	2.26e-11	8.28e-10
SNTG1	1.28001	0.656177	1.59346	4.13e-11	1.36e-09
HERPUD1	1.27962	0.656295	1.59332	4.81e-11	1.53e-09
FOXE1	1.27934	0.65638	1.59322	2.38e-11	8.65e-10
MAGEF1	1.2791	0.656453	1.59313	6.2e-11	1.89e-09
SYMPK	1.27729	0.657004	1.59247	5.78e-12	2.76e-10
CENPM	1.27635	0.65729	1.59212	4.08e-11	1.35e-09
UCN	1.27628	0.657311	1.5921	2.17e-11	8.06e-10
UQCRB	1.27364	0.658114	1.59113	2.78e-11	9.83e-10
ZCCHC24	1.27306	0.658289	1.59092	4.29e-11	1.39e-09
ARPP19	1.27289	0.658342	1.59085	3.57e-12	1.86e-10
KLF1	1.27143	0.658787	1.59032	4.24e-11	1.38e-09
TRAIP	1.26995	0.659236	1.58977	5.19e-11	1.62e-09
GDF3	1.26975	0.659298	1.5897	2.89e-11	1.01e-09
SOX9	1.26863	0.65964	1.58929	1.84e-11	6.95e-10
HR	1.26726	0.660058	1.58878	4.67e-12	2.37e-10
ZNF444	1.26641	0.660316	1.58847	2.85e-11	1e-09
BTAF1	1.26572	0.660528	1.58822	8.71e-11	2.57e-09
NAGA	1.26486	0.66079	1.5879	1.55e-11	6.02e-10
IL1RN	1.26476	0.66082	1.58786	4.13e-11	1.36e-09
MED13L	1.26471	0.660834	1.58785	1.36e-11	5.47e-10
MTA1	1.26458	0.660876	1.5878	8.29e-11	2.45e-09
ETFA	1.26449	0.660902	1.58777	5.26e-11	1.64e-09
DYNC1LI1	1.26363	0.661163	1.58745	1.55e-10	4.08e-09
EIF2S3	1.26259	0.661482	1.58707	5.34e-12	2.59e-10
NEFH	1.26257	0.661489	1.58706	7.88e-11	2.34e-09
SPATA7	1.26234	0.661559	1.58697	3.37e-11	1.16e-09
APOH	1.26208	0.661637	1.58688	7.03e-11	2.1e-09
NUDT1	1.26078	0.662033	1.5864	9.63e-11	2.8e-09
RBL2	1.26019	0.662213	1.58618	3.08e-11	1.06e-09
MAGEA11	1.25873	0.66266	1.58565	3.92e-11	1.31e-09
PDZRN4	1.2586	0.662699	1.5856	7.88e-11	2.34e-09
TLE6	1.25855	0.662716	1.58558	5.39e-11	1.68e-09
CBR4	1.25838	0.662768	1.58551	8.82e-11	2.58e-09
AP4M1	1.25801	0.66288	1.58538	1.27e-10	3.51e-09
YAF2	1.25734	0.663085	1.58513	1.93e-11	7.29e-10
UNC13B	1.25725	0.663112	1.5851	4.94e-11	1.55e-09
ZFHX3	1.25654	0.663328	1.58484	7.63e-12	3.5e-10
PPAT	1.25627	0.66341	1.58474	1.42e-10	3.83e-09
GRIA3	1.25623	0.663423	1.58472	2.74e-11	9.74e-10
FCGRT	1.25594	0.663511	1.58462	9.75e-11	2.83e-09
MTF1	1.25492	0.663823	1.58424	3.54e-11	1.21e-09
PELP1	1.25329	0.664321	1.58364	2.09e-11	7.82e-10
CBS	1.25263	0.664523	1.5834	1.13e-10	3.21e-09
RAPGEF1	1.25196	0.664729	1.58315	1.49e-10	3.98e-09
CBX7	1.25111	0.664989	1.58284	5.67e-11	1.75e-09
SARS2	1.25071	0.665111	1.58269	1.16e-10	3.27e-09
ARHGEF12	1.24871	0.665724	1.58195	1.45e-10	3.92e-09
ACTL8	1.2484	0.665819	1.58184	8.16e-12	3.7e-10
PCDHA9	1.24814	0.665899	1.58174	2.57e-11	9.24e-10
SFXN1	1.24802	0.665936	1.5817	4.18e-11	1.37e-09
ARF5	1.24713	0.666206	1.58137	4.57e-11	1.47e-09
QRSL1	1.24614	0.666509	1.581	5.6e-11	1.74e-09
ANGPTL4	1.24461	0.66698	1.58044	1.47e-11	5.77e-10
TTLL1	1.24394	0.667184	1.58019	4.63e-11	1.48e-09
POLR2K	1.24354	0.667308	1.58004	6.05e-11	1.85e-09
CRTAC1	1.243	0.667473	1.57984	4.87e-11	1.54e-09
THAP4	1.24253	0.667616	1.57967	2.83e-10	6.74e-09
EDNRB	1.24252	0.667621	1.57966	1.96e-10	4.95e-09
HMOX1	1.2425	0.667625	1.57966	2.86e-10	6.79e-09
CAV3	1.24202	0.667774	1.57948	3.78e-11	1.27e-09
FAM149A	1.2413	0.667993	1.57921	2.72e-10	6.59e-09
ZNF345	1.24128	0.668	1.57921	1.08e-10	3.08e-09
VPS11	1.24054	0.668226	1.57893	1e-10	2.88e-09
FMR1	1.2373	0.669221	1.57773	3.73e-11	1.26e-09
INTS7	1.23716	0.669264	1.57768	1.77e-10	4.59e-09
HPR	1.23592	0.669646	1.57722	1.21e-10	3.36e-09
MAGEB2	1.23534	0.669822	1.57701	1.3e-10	3.58e-09
ARL2BP	1.23518	0.66987	1.57695	1.86e-10	4.78e-09
CCRL2	1.23512	0.66989	1.57693	2.53e-10	6.2e-09
SLC30A10	1.23477	0.669997	1.5768	5.44e-10	1.18e-08
DAPP1	1.23394	0.670252	1.57649	8.82e-11	2.58e-09
DENND1C	1.23342	0.670411	1.5763	2.27e-10	5.6e-09
NUPR1	1.23232	0.670751	1.57589	1.12e-10	3.18e-09
NINL	1.23229	0.67076	1.57588	2.26e-11	8.28e-10
SDHB	1.23221	0.670782	1.57585	3.78e-11	1.27e-09
GFM1	1.2316	0.67097	1.57562	5.82e-11	1.79e-09
LDHAL6B	1.23126	0.671076	1.5755	1.35e-10	3.7e-09
NMUR1	1.23108	0.671129	1.57543	2.16e-10	5.36e-09
GPR88	1.23092	0.67118	1.57537	1.4e-10	3.8e-09
CPNE6	1.23088	0.671193	1.57536	1.03e-10	2.95e-09
GLI3	1.22965	0.671569	1.5749	2.27e-10	5.6e-09
ZFYVE9	1.22897	0.671781	1.57465	1.86e-10	4.78e-09
CEACAM4	1.22695	0.672401	1.5739	6.52e-11	1.97e-09
CDC16	1.22558	0.672823	1.57339	4.22e-10	9.51e-09
APOM	1.22555	0.672831	1.57338	1.67e-10	4.36e-09
C6orf47	1.22474	0.673081	1.57308	7.08e-10	1.49e-08
CYP2A13	1.22392	0.673332	1.57278	8.48e-12	3.79e-10
ZNF225	1.22383	0.673361	1.57274	3.27e-10	7.59e-09
KLHDC4	1.22379	0.673374	1.57273	6.44e-11	1.95e-09
ISG15	1.22351	0.673459	1.57262	3.63e-11	1.23e-09
SH3TC1	1.22292	0.67364	1.5724	3.45e-11	1.19e-09
OLFM1	1.22282	0.673672	1.57237	1.11e-10	3.15e-09
NFKB2	1.22066	0.674336	1.57157	1.37e-10	3.73e-09
ALDH7A1	1.2177	0.675248	1.57047	7.88e-10	1.62e-08
KIF5C	1.21759	0.675283	1.57042	4.87e-11	1.54e-09
MYO9B	1.21728	0.675378	1.57031	9.88e-11	2.86e-09
RNF6	1.21727	0.675383	1.5703	2.97e-10	6.99e-09
SLC22A5	1.21724	0.67539	1.57029	1.96e-10	4.95e-09
GGA2	1.21722	0.675398	1.57028	9.63e-11	2.8e-09
NR5A1	1.21678	0.675533	1.57012	6.21e-10	1.34e-08
EIF1B	1.21621	0.675709	1.56991	6.6e-11	1.98e-09
SYNJ1	1.21486	0.676125	1.56941	2.83e-10	6.74e-09
OR10H2	1.21453	0.676227	1.56928	2.13e-10	5.31e-09
GJB5	1.21416	0.676341	1.56915	2.47e-10	6.09e-09
NDUFB1	1.21326	0.676619	1.56881	1.86e-10	4.78e-09
HRC	1.21324	0.676624	1.56881	1.18e-10	3.3e-09
PHYHIP	1.21251	0.67685	1.56853	2.97e-10	6.99e-09
PHKB	1.20988	0.67766	1.56756	3.56e-10	8.2e-09
MRPS31	1.20891	0.677962	1.56719	5e-10	1.1e-08
TMEM109	1.20849	0.678091	1.56704	1.75e-10	4.54e-09
RPS16	1.20838	0.678126	1.567	4.76e-10	1.06e-08
PRPH	1.20775	0.67832	1.56676	1.93e-10	4.92e-09
TRAPPC2	1.20691	0.678578	1.56645	2.72e-10	6.59e-09
SUN1	1.2069	0.678583	1.56644	5.18e-10	1.14e-08
CAMK2G	1.20652	0.678701	1.5663	1.3e-10	3.58e-09
NHLH2	1.20544	0.679032	1.5659	3.88e-10	8.82e-09
TBCD	1.20397	0.679488	1.56535	4.71e-10	1.05e-08
RENBP	1.2038	0.679539	1.56529	1.21e-10	3.36e-09
ARHGAP4	1.20149	0.680253	1.56443	1.51e-10	4.01e-09
POU6F2	1.20124	0.680333	1.56433	9.88e-10	1.94e-08
CRHR2	1.20123	0.680333	1.56433	1.15e-10	3.24e-09
NME3	1.20123	0.680334	1.56433	1.88e-10	4.81e-09
DNM1	1.20017	0.680661	1.56394	7.43e-10	1.55e-08
NR2E3	1.19856	0.68116	1.56334	1.51e-10	4.01e-09
CTSF	1.19847	0.681188	1.5633	5.24e-10	1.15e-08
ZNF395	1.19781	0.681394	1.56305	6.28e-11	1.91e-09
ANKS1B	1.19743	0.681512	1.56291	1.04e-09	2.02e-08
IDH3B	1.19741	0.681517	1.56291	3.04e-10	7.15e-09
RSRC1	1.19628	0.681868	1.56248	9.88e-10	1.94e-08
TMEM121	1.19599	0.681956	1.56238	5.06e-10	1.11e-08
RPS6KB2	1.19575	0.68203	1.56229	1.11e-09	2.15e-08
RFX1	1.19572	0.682042	1.56227	6.36e-10	1.36e-08
SETDB1	1.19562	0.68207	1.56224	2.76e-10	6.63e-09
FAAH	1.19429	0.682483	1.56174	1.44e-09	2.7e-08
TINAGL1	1.19424	0.682498	1.56172	7.6e-10	1.58e-08
SPINK2	1.19401	0.682569	1.56164	1.88e-10	4.81e-09
OGG1	1.19392	0.682598	1.5616	1.62e-09	2.98e-08
MTMR10	1.19216	0.683143	1.56094	2.79e-10	6.7e-09
LMF2	1.19202	0.683188	1.56089	6.28e-10	1.35e-08
CALCOCO2	1.19161	0.683313	1.56074	5.84e-10	1.27e-08
NAALADL1	1.19062	0.683621	1.56037	1.01e-09	1.98e-08
LGALS14	1.18996	0.683824	1.56012	6.59e-10	1.4e-08
SGCG	1.18933	0.684022	1.55989	5e-10	1.1e-08
SH2B1	1.18852	0.684272	1.55958	3.92e-10	8.88e-09
PDGFB	1.18816	0.684383	1.55945	6.51e-10	1.39e-08
TRAF2	1.18647	0.684908	1.55882	1.53e-10	4.05e-09
SUZ12	1.18507	0.685341	1.55829	8.07e-10	1.65e-08
SCGB2A2	1.18459	0.685491	1.55811	1.7e-09	3.1e-08
SCG5	1.18451	0.685517	1.55808	2.03e-10	5.12e-09
PPP1R15A	1.18371	0.685765	1.55778	8.47e-10	1.72e-08
NDUFAB1	1.18335	0.685877	1.55765	1.37e-10	3.73e-09
ENDOD1	1.18311	0.685952	1.55756	2.76e-10	6.63e-09
IL3RA	1.18303	0.685976	1.55753	1e-09	1.96e-08
SLC7A10	1.18261	0.686108	1.55737	9.65e-10	1.91e-08
ACTA1	1.18251	0.686136	1.55734	4.35e-11	1.41e-09
TTI1	1.18227	0.686212	1.55724	1.46e-09	2.73e-08
MGST3	1.18132	0.686506	1.55689	8.77e-10	1.77e-08
AKT1	1.18092	0.68663	1.55674	2.69e-10	6.54e-09
PSPN	1.18078	0.686675	1.55669	3.74e-10	8.57e-09
SMG5	1.18071	0.686697	1.55666	1.47e-10	3.96e-09
WTAP	1.18036	0.686805	1.55653	7.88e-10	1.62e-08
ACAD10	1.17986	0.686961	1.55634	1.73e-10	4.5e-09
ACOT7	1.17957	0.687049	1.55623	6.28e-10	1.35e-08
ATXN7L1	1.17948	0.687077	1.5562	1.62e-10	4.27e-09
ZNF219	1.17912	0.687191	1.55606	6.59e-10	1.4e-08
LAMB4	1.17842	0.687408	1.5558	9.2e-10	1.85e-08
C1orf21	1.1776	0.687664	1.55549	1.27e-09	2.41e-08
COASY	1.17759	0.687665	1.55549	6.6e-11	1.98e-09
HAUS7	1.17754	0.687681	1.55547	1.33e-09	2.51e-08
KCNA5	1.17737	0.687733	1.55541	4.51e-11	1.46e-09
LYPD3	1.17649	0.688009	1.55508	2.11e-10	5.27e-09
PAK6	1.17604	0.688148	1.55491	1.69e-10	4.4e-09
IFT57	1.17494	0.68849	1.5545	1.13e-09	2.17e-08
MTHFR	1.17429	0.688694	1.55425	1.56e-09	2.9e-08
UGT2B4	1.17363	0.688899	1.554	1.53e-09	2.85e-08
SCYL2	1.1734	0.688968	1.55392	1.4e-10	3.8e-09
BNIP2	1.17285	0.689141	1.55371	3.08e-10	7.22e-09
RET	1.17259	0.689221	1.55362	2.66e-10	6.48e-09
RAB31	1.17153	0.68955	1.55322	3.36e-09	5.46e-08
FKBP1B	1.17111	0.689681	1.55306	1.74e-09	3.16e-08
CHCHD7	1.17052	0.689867	1.55284	5e-10	1.1e-08
AGR2	1.17045	0.689888	1.55281	2.53e-10	6.2e-09
TRAPPC12	1.16974	0.69011	1.55254	4.22e-10	9.51e-09
FTSJ3	1.16944	0.690203	1.55243	2.9e-09	4.78e-08
GDF5	1.169	0.69034	1.55227	2.83e-09	4.7e-08
VASH1	1.16856	0.690477	1.5521	3.48e-09	5.61e-08
RPL27A	1.16815	0.690605	1.55195	2.38e-09	4.09e-08
QTRT1	1.16799	0.690655	1.55189	1.41e-09	2.64e-08
HNRNPL	1.1675	0.690805	1.55171	2.86e-10	6.79e-09
ANKH	1.16677	0.691032	1.55143	1.56e-09	2.9e-08
PRKY	1.16584	0.691324	1.55108	1.25e-09	2.38e-08
COPS7B	1.16573	0.691357	1.55104	2.44e-09	4.17e-08
KLHL3	1.16541	0.691457	1.55092	3.19e-10	7.45e-09
CIDEC	1.16538	0.691467	1.55091	1.78e-09	3.22e-08
HAPLN1	1.16461	0.691706	1.55062	8.57e-10	1.73e-08
ZNF552	1.1646	0.691709	1.55061	1.18e-09	2.27e-08
BDKRB1	1.16359	0.692025	1.55023	1.25e-09	2.38e-08
PIGK	1.16332	0.692111	1.55013	3.92e-10	8.88e-09
NCR3	1.16293	0.692231	1.54999	7.08e-10	1.49e-08
POU3F3	1.16199	0.692524	1.54963	7.79e-10	1.61e-08
HS6ST1	1.16169	0.692618	1.54952	3.78e-10	8.65e-09
ITGB3BP	1.16092	0.692858	1.54923	3.35e-10	7.76e-09
CPPED1	1.16092	0.692858	1.54923	4.53e-09	7e-08
COL21A1	1.16019	0.693086	1.54896	1.74e-09	3.16e-08
SBNO2	1.16016	0.693096	1.54894	2.05e-09	3.59e-08
NEDD9	1.16003	0.693135	1.5489	1.39e-09	2.62e-08
RNLS	1.15961	0.693268	1.54874	2.77e-09	4.63e-08
ART1	1.15952	0.693295	1.5487	5.37e-10	1.17e-08
MECR	1.15903	0.693447	1.54852	1.24e-09	2.37e-08
PLXNA3	1.159	0.693457	1.54851	3.91e-09	6.17e-08
KLF2	1.15892	0.693482	1.54848	1.91e-09	3.42e-08
XPO1	1.15844	0.693632	1.5483	3.1e-09	5.1e-08
CBX4	1.15698	0.694087	1.54775	4.85e-09	7.41e-08
SLC37A1	1.15683	0.694134	1.54769	2.25e-09	3.88e-08
CLPP	1.15595	0.694408	1.54736	2.05e-09	3.59e-08
IL1RAPL1	1.1559	0.694424	1.54734	2.12e-09	3.68e-08
TERF2IP	1.15556	0.694532	1.54721	4.48e-10	1e-08
B3GALT1	1.15537	0.69459	1.54714	2.46e-09	4.21e-08
EIF4B	1.15392	0.695045	1.54659	2.19e-09	3.8e-08
PES1	1.15389	0.695053	1.54658	4.65e-10	1.04e-08
PLA2G4C	1.15309	0.695303	1.54628	7.25e-10	1.52e-08
YY1	1.15119	0.695898	1.54556	6.99e-10	1.48e-08
PARL	1.15105	0.69594	1.54551	1.51e-09	2.82e-08
PACSIN2	1.15077	0.696029	1.54541	3.95e-09	6.23e-08
MMP12	1.1503	0.696174	1.54523	2.27e-09	3.91e-08
RASA1	1.14944	0.696444	1.54491	1.72e-09	3.13e-08
CDH3	1.14919	0.696523	1.54481	4.13e-09	6.49e-08
SMAP1	1.14843	0.696761	1.54452	1.19e-09	2.29e-08
DET1	1.14813	0.696853	1.54441	6.66e-09	9.72e-08
BUB3	1.14812	0.696856	1.54441	7.25e-10	1.52e-08
GNG12	1.1481	0.696863	1.5444	2.86e-09	4.75e-08
KLHL35	1.14802	0.696889	1.54437	9.65e-10	1.91e-08
TRIP13	1.1467	0.697302	1.54387	3.21e-09	5.23e-08
TOMM22	1.14652	0.697357	1.54381	3.73e-09	5.94e-08
ART4	1.14562	0.697641	1.54346	2.73e-09	4.6e-08
PARM1	1.14559	0.697647	1.54346	7.79e-10	1.61e-08
UBE2A	1.14558	0.697651	1.54345	2.27e-09	3.91e-08
MCAT	1.14513	0.697794	1.54328	5.13e-09	7.75e-08
TUBAL3	1.14494	0.697852	1.54321	6.67e-10	1.42e-08
COPZ1	1.14415	0.6981	1.54291	5.08e-09	7.69e-08
ENC1	1.1438	0.698207	1.54278	6.97e-09	1.01e-07
N4BP3	1.14353	0.698293	1.54268	4.48e-10	1e-08
GCM2	1.14321	0.698392	1.54256	7.79e-10	1.61e-08
PALM	1.14317	0.698405	1.54254	6.15e-09	9.04e-08
ALDH1A3	1.14298	0.698465	1.54247	6.99e-10	1.48e-08
PRDM1	1.14228	0.698684	1.5422	3.43e-10	7.93e-09
TSEN34	1.1419	0.698804	1.54206	1.98e-09	3.52e-08
GTPBP4	1.14125	0.699009	1.54181	3.73e-09	5.94e-08
VAX2	1.14113	0.699046	1.54177	4.63e-09	7.12e-08
PRDX4	1.14103	0.699076	1.54173	2.73e-09	4.6e-08
GDI1	1.14043	0.699265	1.5415	2.77e-09	4.63e-08
TRIL	1.13978	0.699469	1.54126	6.75e-10	1.43e-08
NUCB1	1.139	0.699714	1.54096	1.66e-09	3.04e-08
CTBS	1.13868	0.699812	1.54084	1.05e-09	2.04e-08
TMSB4X	1.13826	0.699945	1.54068	8.06e-09	1.15e-07
BDH1	1.13821	0.69996	1.54067	4e-09	6.29e-08
ZNF215	1.13815	0.699978	1.54064	8.37e-10	1.7e-08
ZNF264	1.13808	0.700002	1.54062	1.98e-09	3.52e-08
CALY	1.13705	0.700323	1.54023	1.89e-09	3.4e-08
HOXA2	1.13699	0.700341	1.54021	6.37e-09	9.32e-08
IL5	1.13663	0.700454	1.54007	9.09e-10	1.83e-08
RAN	1.13657	0.700475	1.54004	4.33e-09	6.72e-08
CDK8	1.1358	0.700715	1.53976	9.53e-10	1.9e-08
OSGIN2	1.13541	0.700838	1.53961	2.46e-09	4.21e-08
PIGH	1.13541	0.700839	1.53961	4.28e-09	6.67e-08
PRKCG	1.13469	0.701064	1.53933	1.58e-09	2.93e-08
PCID2	1.13462	0.701085	1.53931	9.65e-10	1.91e-08
DAZAP2	1.13458	0.7011	1.53929	9.65e-10	1.91e-08
ALG9	1.13454	0.70111	1.53928	1.31e-09	2.48e-08
MTAP	1.13419	0.701219	1.53915	4.96e-09	7.54e-08
MOB1A	1.13394	0.701298	1.53905	8.27e-10	1.68e-08
SLC25A5	1.13339	0.701471	1.53884	3.91e-09	6.17e-08
DNASE1L3	1.13273	0.701678	1.53859	3.18e-09	5.19e-08
TMEM147	1.13128	0.702135	1.53804	2.09e-09	3.66e-08
C3orf18	1.13114	0.702178	1.53799	1.91e-09	3.42e-08
PPP4C	1.13051	0.702374	1.53775	3.73e-09	5.94e-08
CAMTA2	1.12969	0.702634	1.53744	1.02e-09	2e-08
TECTA	1.12962	0.702655	1.53742	3.48e-09	5.61e-08
MAPK1	1.12891	0.702878	1.53715	4.96e-09	7.54e-08
TOP3B	1.12889	0.702883	1.53714	9.54e-09	1.34e-07
ZNF212	1.1287	0.702945	1.53707	6.02e-09	8.87e-08
TAS2R10	1.12788	0.7032	1.53676	5.19e-09	7.83e-08
PTS	1.12752	0.703315	1.53662	3.25e-09	5.28e-08
C12orf43	1.12723	0.703404	1.53651	2.12e-09	3.68e-08
RNF43	1.12723	0.703405	1.53651	2.02e-09	3.57e-08
RHBDL1	1.12595	0.703806	1.53603	3.48e-09	5.61e-08
KIF5B	1.12558	0.703925	1.53588	1.08e-08	1.48e-07
TFPT	1.12526	0.704025	1.53576	3.83e-10	8.73e-09
PITPNB	1.12513	0.704065	1.53572	1.66e-08	2.14e-07
ACD	1.12398	0.704426	1.53528	3.82e-09	6.06e-08
S100A3	1.12382	0.704476	1.53522	9.12e-09	1.28e-07
TUBB6	1.12286	0.704778	1.53486	7.37e-09	1.06e-07
RPS29	1.1222	0.704985	1.53461	1.17e-08	1.58e-07
MYLIP	1.12138	0.705245	1.53429	4.33e-09	6.72e-08
LPO	1.12105	0.705347	1.53417	2.02e-09	3.57e-08
GART	1.1206	0.70549	1.534	4.28e-09	6.67e-08
NLGN4Y	1.12021	0.705613	1.53385	1.39e-08	1.84e-07
IST1	1.11978	0.705748	1.53369	1.57e-08	2.04e-07
MAZ	1.1196	0.705804	1.53362	1.18e-08	1.59e-07
SNAP25	1.11943	0.705857	1.53356	2.7e-09	4.58e-08
CDCA4	1.11867	0.706096	1.53327	4.58e-09	7.06e-08
BRMS1	1.1183	0.706214	1.53312	9.97e-09	1.39e-07
RETN	1.11771	0.706399	1.5329	2.55e-09	4.34e-08
ERCC6	1.11696	0.706636	1.53262	5.88e-09	8.75e-08
CISH	1.11676	0.706698	1.53254	1.37e-09	2.59e-08
N4BP1	1.11632	0.706837	1.53237	2.18e-08	2.72e-07
KIR3DX1	1.11524	0.707177	1.53196	8.16e-09	1.16e-07
SRSF8	1.11459	0.707382	1.53172	1.95e-09	3.5e-08
PCOLCE2	1.11448	0.707415	1.53168	2.02e-09	3.57e-08
FAR2	1.11377	0.707638	1.53141	4.58e-09	7.06e-08
CAMKMT	1.11296	0.707893	1.5311	4.48e-09	6.94e-08
RASAL2	1.11262	0.708002	1.53097	1.23e-08	1.65e-07
RASSF7	1.11218	0.708139	1.5308	4.69e-09	7.19e-08
UMPS	1.11027	0.708743	1.53007	1.33e-08	1.77e-07
S1PR5	1.10993	0.708848	1.52995	2.12e-09	3.68e-08
EEF2	1.10991	0.708856	1.52994	1.29e-08	1.72e-07
COX4I1	1.10886	0.709187	1.52954	2.23e-08	2.77e-07
FKRP	1.10859	0.709272	1.52944	2.9e-09	4.78e-08
TNNI2	1.10815	0.709412	1.52927	3.23e-10	7.52e-09
CSHL1	1.10795	0.709474	1.52919	1.3e-09	2.46e-08
HTR1E	1.10782	0.709514	1.52915	9.65e-10	1.91e-08
ARHGEF38	1.10768	0.70956	1.52909	1.09e-08	1.49e-07
NEUROG3	1.10652	0.709923	1.52865	9.12e-09	1.28e-07
IL10RA	1.10556	0.710227	1.52829	5.95e-09	8.84e-08
FIBP	1.10511	0.710368	1.52812	7.21e-09	1.04e-07
TOM1L1	1.10475	0.710482	1.52798	9.88e-10	1.94e-08
POLR2J	1.10471	0.710495	1.52796	4.48e-09	6.94e-08
DMC1	1.10382	0.710776	1.52762	1.39e-08	1.84e-07
ZNF576	1.10356	0.71086	1.52752	4.96e-09	7.54e-08
FABP7	1.10345	0.710893	1.52748	6.02e-09	8.87e-08
LZTR1	1.10297	0.711046	1.5273	3.21e-09	5.23e-08
REXO4	1.10268	0.711135	1.52719	1.45e-08	1.92e-07
BAD	1.10229	0.711259	1.52704	8.34e-09	1.18e-07
F2R	1.10185	0.7114	1.52687	2.73e-09	4.6e-08
TMEM14A	1.1013	0.711573	1.52666	3.06e-08	3.61e-07
SIRT3	1.10127	0.711583	1.52665	1.29e-08	1.72e-07
SCEL	1.10089	0.711701	1.52651	1.91e-08	2.42e-07
CCL22	1.1008	0.71173	1.52647	1.14e-08	1.55e-07
SEC14L2	1.09998	0.711989	1.52616	9.86e-09	1.38e-07
CTSA	1.09995	0.711998	1.52615	9.12e-09	1.28e-07
POLA2	1.09987	0.712025	1.52612	2.21e-08	2.75e-07
ACADSB	1.09892	0.712323	1.52576	1.57e-08	2.04e-07
ZBTB7B	1.09875	0.712376	1.52569	5.56e-09	8.34e-08
HRH3	1.09852	0.71245	1.5256	7.8e-09	1.12e-07
KLHL18	1.09778	0.712684	1.52532	7.62e-09	1.1e-07
CNTN2	1.09763	0.712733	1.52526	1.22e-08	1.64e-07
ZBTB24	1.0975	0.712772	1.52522	3e-09	4.94e-08
XAF1	1.0975	0.712774	1.52521	3.07e-09	5.05e-08
RACGAP1	1.09731	0.712834	1.52514	2.77e-09	4.63e-08
CLDN5	1.09728	0.712843	1.52513	2.83e-09	4.7e-08
MRPL48	1.09692	0.712957	1.52499	1.85e-08	2.35e-07
ZNF394	1.09677	0.713003	1.52494	6.3e-09	9.23e-08
TEAD4	1.09672	0.71302	1.52492	7.97e-09	1.14e-07
ZNF287	1.0956	0.713371	1.52449	2.8e-09	4.67e-08
PCMTD2	1.09523	0.713491	1.52435	1.77e-08	2.26e-07
UNC13A	1.09485	0.713611	1.5242	2.02e-09	3.57e-08
BAG5	1.09479	0.71363	1.52418	4.17e-08	4.76e-07
DKKL1	1.09473	0.713648	1.52416	1.85e-08	2.35e-07
SLC38A4	1.09366	0.713987	1.52375	2.41e-08	2.97e-07
ISYNA1	1.09343	0.714058	1.52367	7.13e-09	1.03e-07
MAPKAP1	1.0925	0.714353	1.52331	1.24e-09	2.37e-08
CITED2	1.09245	0.714368	1.52329	6.02e-09	8.87e-08
CD81	1.09163	0.714627	1.52298	4.23e-09	6.62e-08
CDK17	1.09152	0.714663	1.52294	3.06e-08	3.61e-07
PTP4A3	1.09132	0.714728	1.52286	7.29e-09	1.05e-07
ACACB	1.09036	0.715029	1.52249	6.02e-09	8.87e-08
GNAS	1.08977	0.715217	1.52227	1.17e-08	1.58e-07
NRG1	1.08922	0.71539	1.52206	3.37e-08	3.94e-07
ZNF492	1.08873	0.715545	1.52187	2.51e-08	3.09e-07
RAPGEF6	1.08872	0.71555	1.52187	1.07e-09	2.08e-08
MS4A12	1.08798	0.715782	1.52159	1.75e-08	2.24e-07
DSTYK	1.08788	0.715815	1.52155	1.03e-08	1.42e-07
MED31	1.08759	0.715908	1.52143	1.73e-08	2.22e-07
HEPH	1.08746	0.715949	1.52138	2.02e-08	2.54e-07
COL10A1	1.08735	0.715984	1.52134	1.23e-08	1.65e-07
ARMC6	1.08686	0.716139	1.52116	7.37e-09	1.06e-07
OR10C1	1.08655	0.716237	1.52104	1.62e-08	2.1e-07
AGTR2	1.08632	0.716308	1.52095	1.39e-08	1.84e-07
VDAC2	1.08565	0.71652	1.5207	1.5e-08	1.97e-07
SS18L1	1.08549	0.716573	1.52063	2.04e-08	2.56e-07
RPP14	1.08497	0.716738	1.52043	1.32e-08	1.76e-07
ALOX5AP	1.08495	0.716743	1.52043	1.01e-08	1.4e-07
GALNT11	1.08441	0.716915	1.52022	1.89e-08	2.39e-07
SCAND1	1.08437	0.716927	1.52021	1.09e-08	1.49e-07
ADRB3	1.0837	0.717139	1.51995	1.5e-08	1.97e-07
GLDC	1.08286	0.717405	1.51963	7.71e-09	1.11e-07
USP10	1.08229	0.717585	1.51941	2.86e-08	3.43e-07
FBLN5	1.08209	0.717648	1.51934	2.04e-08	2.56e-07
PNOC	1.08183	0.717731	1.51924	3.02e-08	3.59e-07
TBX5	1.08173	0.717763	1.5192	1.49e-08	1.96e-07
UPK1A	1.081	0.717994	1.51892	7.13e-09	1.03e-07
TAGLN	1.08088	0.718033	1.51887	9.86e-09	1.38e-07
CA7	1.08033	0.718206	1.51866	3.26e-08	3.84e-07
COMP	1.07923	0.718556	1.51824	1.01e-08	1.4e-07
AFM	1.07884	0.718678	1.51809	2.52e-09	4.3e-08
TAF2	1.07881	0.718689	1.51808	1.52e-08	1.99e-07
ZNF257	1.07871	0.718721	1.51804	2.26e-08	2.8e-07
PON3	1.0787	0.718725	1.51804	5.8e-08	6.36e-07
ZNF266	1.07803	0.718937	1.51778	5e-08	5.57e-07
ZNF835	1.0778	0.719008	1.5177	3.6e-09	5.79e-08
STX18	1.07709	0.719236	1.51742	3.37e-08	3.94e-07
CYBB	1.07668	0.719365	1.51727	9.97e-09	1.39e-07
PNRC1	1.0765	0.719421	1.5172	8.43e-09	1.2e-07
ZER1	1.07631	0.719482	1.51712	5.8e-08	6.36e-07
PNPLA6	1.07561	0.719703	1.51686	4.63e-09	7.12e-08
GABARAPL1	1.07559	0.71971	1.51685	2.46e-08	3.04e-07
SLC35D1	1.07552	0.719732	1.51682	3.67e-08	4.27e-07
NKG7	1.07514	0.719854	1.51668	3.18e-09	5.19e-08
CSPG4	1.07464	0.720012	1.51649	2.49e-08	3.06e-07
RAMP3	1.07412	0.720175	1.51629	4.26e-08	4.85e-07
OR2F1	1.07395	0.720231	1.51622	1.3e-08	1.74e-07
TPSG1	1.07388	0.720253	1.51619	2.19e-09	3.8e-08
TRIB3	1.07331	0.720434	1.51598	3.33e-08	3.91e-07
FCF1	1.07292	0.720558	1.51583	3.14e-09	5.15e-08
SPAG6	1.07254	0.720679	1.51568	3.96e-08	4.57e-07
CRELD2	1.07153	0.720998	1.5153	4.8e-09	7.34e-08
IQCC	1.07153	0.720999	1.5153	1.72e-08	2.2e-07
SMARCD1	1.07151	0.721004	1.51529	1.96e-08	2.46e-07
FCN2	1.07101	0.721164	1.5151	4.4e-08	4.99e-07
ADAMTSL4	1.07042	0.721353	1.51487	3.65e-09	5.84e-08
DCAF6	1.06986	0.72153	1.51465	2.68e-08	3.25e-07
SCARB1	1.06967	0.721589	1.51458	3.71e-08	4.3e-07
BFSP1	1.0695	0.721644	1.51452	4.18e-09	6.55e-08
SPTBN4	1.06914	0.721758	1.51438	5e-08	5.57e-07
CRH	1.0689	0.721833	1.51429	2.8e-08	3.38e-07
LY6G6C	1.06837	0.722004	1.51408	3.86e-09	6.12e-08
CSF1	1.06819	0.722059	1.51402	1.73e-08	2.22e-07
UTP18	1.06787	0.722162	1.51389	7.8e-09	1.12e-07
PTPRO	1.0671	0.722405	1.5136	1.64e-08	2.12e-07
PTPN7	1.06556	0.722895	1.51301	3.83e-08	4.43e-07
FUS	1.06485	0.723121	1.51274	6.51e-09	9.52e-08
RGS14	1.06476	0.723151	1.5127	2.54e-08	3.11e-07
CYP7B1	1.06464	0.723188	1.51266	9.33e-09	1.31e-07
RFPL3	1.06437	0.723273	1.51255	5.22e-08	5.81e-07
ZNF304	1.06405	0.723376	1.51243	3.67e-08	4.27e-07
CBX8	1.06396	0.723404	1.51239	5.75e-09	8.6e-08
PBX2	1.06361	0.723517	1.51226	1.7e-08	2.18e-07
UCP2	1.0635	0.72355	1.51222	7.63e-08	7.97e-07
RIT1	1.06263	0.723826	1.51189	1.42e-08	1.88e-07
POLR2A	1.06144	0.724207	1.51143	2.54e-08	3.11e-07
PDZK1IP1	1.06071	0.72444	1.51115	4.04e-08	4.65e-07
AGPAT1	1.05954	0.724809	1.5107	2.26e-08	2.8e-07
XPO4	1.05952	0.724817	1.51069	1.39e-08	1.84e-07
LRMP	1.05925	0.724903	1.51059	1.03e-08	1.42e-07
FFAR2	1.05842	0.725167	1.51027	5.13e-09	7.75e-08
CDC42	1.05839	0.725177	1.51026	6.8e-08	7.23e-07
SMC1A	1.05832	0.7252	1.51023	6.25e-08	6.77e-07
MRPS35	1.05794	0.725319	1.51009	3.33e-08	3.91e-07
MITF	1.05774	0.725382	1.51001	6.15e-09	9.04e-08
GLRB	1.05716	0.725567	1.50979	3.87e-08	4.48e-07
RNPS1	1.05683	0.725675	1.50966	2.3e-08	2.86e-07
CCDC47	1.05632	0.725835	1.50946	4.13e-08	4.72e-07
OSBPL1A	1.05616	0.725886	1.5094	7.89e-09	1.13e-07
REPIN1	1.05583	0.725993	1.50927	1.61e-08	2.08e-07
NKX6-1	1.05508	0.726232	1.50898	2.14e-08	2.67e-07
POMC	1.05505	0.726241	1.50897	4e-08	4.6e-07
GNG4	1.05464	0.726369	1.50882	2.86e-08	3.43e-07
UCKL1	1.05442	0.72644	1.50873	2e-08	2.51e-07
FSHB	1.05338	0.726772	1.50833	9.22e-08	9.4e-07
GALNT8	1.05163	0.727329	1.50766	6.02e-09	8.87e-08
TMEM242	1.05084	0.727583	1.50736	3.06e-08	3.61e-07
SATB2	1.05066	0.727639	1.50729	4.5e-08	5.08e-07
CXCL9	1.05027	0.727763	1.50714	1.3e-07	1.27e-06
ELF4	1.04998	0.727856	1.50703	4.13e-08	4.72e-07
CLIC4	1.04964	0.727965	1.5069	1.07e-08	1.46e-07
ATAD5	1.04881	0.728229	1.50658	4.9e-08	5.47e-07
PPP1R37	1.04789	0.728521	1.50622	6.45e-08	6.96e-07
NAP1L4	1.0475	0.728646	1.50607	7.09e-08	7.49e-07
CPSF4	1.04679	0.728872	1.5058	1.09e-08	1.49e-07
MMP2	1.04631	0.729025	1.50562	5.8e-08	6.36e-07
CCT4	1.04625	0.729045	1.50559	1.79e-08	2.28e-07
SLC7A4	1.04531	0.729345	1.50523	9.97e-09	1.39e-07
ECEL1	1.04515	0.729398	1.50517	2.89e-08	3.46e-07
NCR2	1.04466	0.729554	1.50498	2.8e-08	3.38e-07
SCRT1	1.04373	0.729851	1.50462	5.87e-08	6.41e-07
RBP1	1.04343	0.729946	1.50451	1.17e-07	1.16e-06
CELSR3	1.0434	0.729957	1.50449	1.83e-08	2.33e-07
IQCA1	1.04326	0.73	1.50444	1.88e-07	1.76e-06
NCAM1	1.04255	0.730225	1.50417	1.31e-07	1.28e-06
PIR	1.0424	0.730274	1.50411	5.39e-08	5.98e-07
FAM131A	1.04215	0.730353	1.50402	8.13e-08	8.42e-07
VEGFA	1.04196	0.730414	1.50394	1.59e-07	1.52e-06
KCNMB2	1.04171	0.730494	1.50385	6.8e-08	7.23e-07
MYL1	1.0416	0.73053	1.5038	3.44e-07	2.96e-06
RRP1B	1.04097	0.730731	1.50356	1.33e-08	1.77e-07
MAST4	1.04023	0.730967	1.50328	6.52e-08	7.01e-07
NR1H3	1.03999	0.731043	1.50318	5.87e-08	6.41e-07
ADAMTS13	1.03942	0.731225	1.50296	8.3e-08	8.56e-07
GPRC5B	1.03916	0.731309	1.50286	2.49e-08	3.06e-07
EVC	1.03904	0.731347	1.50282	8.93e-08	9.15e-07
VPS37B	1.03866	0.731469	1.50267	1.53e-07	1.47e-06
EIF3E	1.03806	0.73166	1.50244	2.33e-08	2.88e-07
TRIM21	1.0374	0.731872	1.50218	1.09e-07	1.09e-06
SNRPB2	1.03709	0.731969	1.50207	4.4e-08	4.99e-07
CDHR1	1.03699	0.732004	1.50203	9.81e-08	9.97e-07
KIR3DL1	1.03687	0.732042	1.50198	4.54e-08	5.12e-07
COL6A1	1.0368	0.732063	1.50195	6.18e-08	6.73e-07
ARPP21	1.03598	0.732325	1.50164	6.97e-09	1.01e-07
C9orf116	1.03588	0.732358	1.5016	8.22e-08	8.49e-07
FAM32A	1.03587	0.732362	1.50159	2.65e-08	3.23e-07
TWIST1	1.03551	0.732474	1.50146	1.42e-07	1.37e-06
FGL1	1.03519	0.732577	1.50133	5.62e-08	6.22e-07
PPP1R10	1.03484	0.732691	1.5012	1.16e-07	1.15e-06
PPP2R3C	1.03397	0.732967	1.50086	8.39e-08	8.63e-07
BGN	1.03353	0.733109	1.50069	8.05e-08	8.34e-07
CMKLR1	1.03318	0.73322	1.50056	6.25e-08	6.77e-07
TNFAIP8	1.03275	0.733357	1.50039	1.06e-07	1.06e-06
RTN3	1.03214	0.733552	1.50016	6.52e-08	7.01e-07
CEP70	1.03163	0.733716	1.49996	1.07e-08	1.46e-07
GRPR	1.03135	0.733805	1.49985	6.94e-08	7.35e-07
CHN2	1.03004	0.734226	1.49935	1.38e-07	1.34e-06
PLAGL2	1.02993	0.734261	1.4993	4.31e-08	4.9e-07
IL36A	1.02976	0.734313	1.49924	6.8e-08	7.23e-07
PAFAH2	1.02895	0.734573	1.49893	2.93e-08	3.48e-07
NRSN2	1.02837	0.734759	1.4987	7.02e-08	7.42e-07
PGAM1	1.02837	0.725348	1.4795	8.6e-09	1.21e-07
KRT12	1.02836	0.734764	1.4987	7.48e-08	7.82e-07
FOXH1	1.028	0.734879	1.49856	1.57e-08	2.04e-07
NPTX2	1.02696	0.735209	1.49816	6.73e-08	7.2e-07
MTMR3	1.02679	0.735264	1.49809	1.75e-07	1.65e-06
PEX7	1.02545	0.735695	1.49757	5.99e-08	6.54e-07
SOX3	1.02498	0.735844	1.49739	9.91e-08	1e-06
CA5A	1.02469	0.735937	1.49728	7.4e-08	7.76e-07
GINS4	1.02466	0.735949	1.49727	7.4e-08	7.76e-07
HSD11B1	1.0245	0.735997	1.49721	1e-07	1.01e-06
VRK3	1.0237	0.736255	1.4969	5.74e-08	6.33e-07
PLIN3	1.02347	0.736328	1.49681	2.62e-07	2.35e-06
PYY	1.02342	0.736343	1.49679	9.91e-08	1e-06
ZNF227	1.02288	0.736518	1.49658	1.5e-07	1.44e-06
UPF1	1.02264	0.736594	1.49649	3.48e-08	4.06e-07
SLC22A1	1.02213	0.736758	1.49629	1.21e-07	1.19e-06
ADSL	1.02053	0.737271	1.49567	6.52e-08	7.01e-07
EDDM3A	1.0198	0.737504	1.49539	2.37e-07	2.15e-06
SLC35E1	1.01921	0.737695	1.49516	1.71e-07	1.62e-06
PSMC3IP	1.01802	0.738077	1.4947	2.93e-08	3.48e-07
ABCC4	1.01797	0.73809	1.49469	2.04e-07	1.88e-06
CASZ1	1.01784	0.738134	1.49463	3.48e-08	4.06e-07
SLC6A16	1.0173	0.738305	1.49443	2.19e-07	2e-06
MAP2K2	1.0169	0.738433	1.49427	4.45e-08	5.03e-07
PRPS2	1.01682	0.738461	1.49424	2.19e-07	2e-06
SRPX	1.01636	0.738608	1.49406	9.91e-08	1e-06
SYF2	1.0162	0.738659	1.494	9.22e-08	9.4e-07
ZCCHC4	1.01612	0.738685	1.49397	1.18e-07	1.17e-06
PCYT1A	1.01603	0.738713	1.49393	5.8e-08	6.36e-07
PDLIM7	1.0159	0.738754	1.49388	1.02e-07	1.03e-06
IFNB1	1.01477	0.739116	1.49345	4.59e-08	5.15e-07
MAP1LC3C	1.01464	0.739159	1.4934	1.73e-07	1.64e-06
RPS6KB1	1.01456	0.739185	1.49337	3.21e-07	2.8e-06
NFE2L2	1.01456	0.739186	1.49336	6.8e-08	7.23e-07
SPAG8	1.01405	0.739347	1.49317	9.22e-08	9.4e-07
CSNK2A1	1.0134	0.739556	1.49292	1.38e-07	1.34e-06
SIGLEC6	1.01233	0.739901	1.4925	1.63e-07	1.55e-06
EFNB2	1.01023	0.740574	1.49169	2.63e-08	3.2e-07
TBCB	1.00968	0.740752	1.49148	2.96e-08	3.52e-07
MRPL12	1.00951	0.740807	1.49141	4.5e-07	3.78e-06
RHOB	1.00946	0.740822	1.49139	7.8e-08	8.12e-07
TM2D3	1.0091	0.740938	1.49125	8.57e-08	8.8e-07
CA5B	1.00889	0.741005	1.49117	2.79e-07	2.48e-06
ZNF423	1.00828	0.7412	1.49094	1.73e-07	1.64e-06
MLX	1.00802	0.741284	1.49083	2.93e-08	3.48e-07
ANGEL1	1.00761	0.741417	1.49067	2.55e-07	2.3e-06
CLUAP1	1.00742	0.741476	1.4906	8.75e-08	8.98e-07
FSCN3	1.007	0.741613	1.49044	7.48e-08	7.82e-07
GEMIN2	1.00577	0.742008	1.48996	3.21e-07	2.8e-06
CETN1	1.00513	0.742213	1.48971	2.65e-07	2.38e-06
MASP1	1.00429	0.742483	1.48939	3.8e-07	3.24e-06
GPR22	1.00381	0.742638	1.4892	2.84e-07	2.52e-06
DES	1.00372	0.742665	1.48917	1.17e-07	1.16e-06
ZNF93	1.00319	0.742838	1.48896	4e-07	3.39e-06
ABCD3	1.0028	0.742962	1.48881	9.81e-08	9.97e-07
DNAAF1	1.00165	0.743333	1.48836	3.27e-07	2.84e-06
GRM8	1.00157	0.743358	1.48833	8.3e-08	8.56e-07
SMC6	1.00141	0.743409	1.48827	3.02e-07	2.65e-06
CC2D1A	1.00097	0.743549	1.4881	5.87e-07	4.78e-06
TOP2A	1.00093	0.743564	1.48808	1.28e-07	1.26e-06
CCNA2	1.00074	0.743624	1.48801	5.32e-07	4.36e-06
HYAL3	1.00028	0.743771	1.48783	1.21e-07	1.19e-06
BPY2	-1.00189	1.39849	0.698326	1.2e-07	1.18e-06
S100P	-1.00196	1.3985	0.698303	9.27e-07	7.09e-06
ERP44	-1.00257	1.39868	0.698096	1.32e-06	9.64e-06
TMEM140	-1.00702	1.39994	0.696573	5.07e-07	4.18e-06
ZFYVE26	-1.00846	1.40035	0.69608	2.21e-07	2.02e-06
USP48	-1.0086	1.40039	0.696031	5.27e-07	4.33e-06
TNFRSF25	-1.00894	1.40048	0.695917	4.78e-07	3.97e-06
SMARCA1	-1.01123	1.39969	0.694416	3.98e-07	3.39e-06
AFG3L2	-1.01291	1.40161	0.694559	6.67e-07	5.34e-06
PRSS8	-1.01406	1.40193	0.694169	6.8e-07	5.43e-06
MOS	-1.01662	1.40266	0.693295	2.21e-07	2.02e-06
SLPI	-1.01665	1.40267	0.693284	4.16e-07	3.52e-06
ZNF667	-1.01666	1.40267	0.693281	4.41e-07	3.72e-06
ASXL2	-1.01793	1.40303	0.692849	3.18e-07	2.77e-06
PLA2G5	-1.01854	1.4032	0.69264	1.04e-06	7.86e-06
SV2C	-1.02028	1.40369	0.692047	6.54e-07	5.25e-06
EAF2	-1.02101	1.4039	0.691801	9.27e-07	7.09e-06
DDX49	-1.02141	1.40401	0.691663	1.27e-07	1.25e-06
WDR60	-1.02345	1.40243	0.689909	1.32e-07	1.29e-06
ZNF510	-1.0238	1.40468	0.690851	2.68e-07	2.39e-06
ASNS	-1.02552	1.40517	0.690267	7.49e-07	5.9e-06
CES2	-1.02833	1.40596	0.689309	2.99e-07	2.63e-06
SERPINC1	-1.02918	1.4062	0.689023	2.02e-07	1.87e-06
RNF144A	-1.03055	1.40659	0.688557	1.33e-07	1.29e-06
MTSS1	-1.03173	1.40692	0.688156	5.33e-08	5.92e-07
PTBP1	-1.03253	1.40714	0.687887	7.96e-08	8.28e-07
CIAO1	-1.03712	1.40844	0.686328	1.98e-07	1.84e-06
SUCLG2	-1.03749	1.40854	0.686203	2.9e-07	2.57e-06
CALCOCO1	-1.03866	1.40887	0.685807	6.23e-07	5.03e-06
MAFF	-1.04162	1.4097	0.684805	1.11e-07	1.11e-06
FRAS1	-1.04242	1.40919	0.684178	1.01e-07	1.02e-06
S100A5	-1.04555	1.4108	0.683477	1.25e-07	1.22e-06
EMX1	-1.04573	1.41085	0.683414	2.73e-07	2.43e-06
RPS25	-1.04761	1.41138	0.682779	3.31e-07	2.87e-06
MTG1	-1.04913	1.4118	0.682268	9.22e-08	9.4e-07
ATP8B1	-1.05054	1.4122	0.681791	2.5e-07	2.26e-06
CCR6	-1.05093	1.41231	0.681658	5e-08	5.57e-07
MRPS12	-1.0525	1.41275	0.68113	1.18e-07	1.17e-06
KLHL9	-1.05304	1.4129	0.680948	1.02e-07	1.03e-06
CACNG4	-1.05447	1.4133	0.680465	1.9e-07	1.77e-06
MLLT10	-1.05467	1.41335	0.680397	1.77e-07	1.66e-06
CMAHP	-1.05945	1.41469	0.678787	1.68e-07	1.59e-06
UXT	-1.06018	1.41489	0.678543	1.18e-07	1.17e-06
PPP5C	-1.06217	1.41545	0.677872	4.08e-08	4.69e-07
DNAAF2	-1.06576	1.41645	0.676668	7.63e-08	7.97e-07
AIMP1	-1.06653	1.41666	0.676407	2.62e-07	2.35e-06
PLOD2	-1.069	1.41661	0.675226	1.25e-07	1.22e-06
METAP2	-1.07052	1.41703	0.674717	1.96e-08	2.46e-07
POM121	-1.07243	1.4183	0.674427	1.66e-07	1.58e-06
PIK3R3	-1.07481	1.41897	0.673629	5.8e-08	6.36e-07
ZNF430	-1.07709	1.4196	0.672867	9.91e-08	1e-06
MSC	-1.07813	1.41989	0.67252	1.5e-07	1.44e-06
FZD2	-1.07868	1.42004	0.672335	3.71e-08	4.3e-07
MANF	-1.08044	1.42053	0.671745	7.71e-08	8.05e-07
ADH1A	-1.08079	1.42063	0.671628	2.49e-08	3.06e-07
TCTN1	-1.08261	1.42113	0.671022	6.66e-08	7.14e-07
BCKDHB	-1.08292	1.42122	0.670916	6.45e-08	6.96e-07
ITM2C	-1.0833	1.42132	0.67079	1.12e-07	1.12e-06
IMP4	-1.08796	1.42261	0.669233	7.17e-08	7.55e-07
CLIP2	-1.08911	1.42219	0.668501	6.8e-08	7.23e-07
OSBPL8	-1.0892	1.42221	0.668469	3.79e-08	4.39e-07
SDHAF1	-1.09221	1.42379	0.667817	4.79e-08	5.37e-07
GABBR2	-1.09336	1.4241	0.667434	1.28e-07	1.26e-06
GALNS	-1.09425	1.42435	0.667138	7.17e-08	7.55e-07
MYEF2	-1.09428	1.42436	0.667126	2.06e-07	1.9e-06
GPRASP1	-1.09481	1.4245	0.66695	6.25e-08	6.77e-07
KIAA1107	-1.0953	1.42464	0.666788	2.54e-08	3.11e-07
GNG13	-1.096	1.42483	0.666553	8.39e-08	8.63e-07
ANKLE2	-1.1029	1.42674	0.664258	8.22e-08	8.49e-07
LY6G5C	-1.10434	1.42713	0.663782	2.74e-08	3.32e-07
EPB41L2	-1.1047	1.42723	0.663661	5.45e-08	6.04e-07
TXNRD1	-1.10502	1.42732	0.663554	6.59e-08	7.07e-07
RPL14	-1.10535	1.42741	0.663446	4.59e-08	5.15e-07
GRAMD1B	-1.10646	1.42772	0.663077	3.26e-08	3.84e-07
DHX40	-1.1066	1.42776	0.66303	4.59e-08	5.15e-07
NUP37	-1.10675	1.4278	0.662982	1.57e-08	2.04e-07
SLC16A2	-1.10771	1.42806	0.662661	1.61e-08	2.08e-07
ADCY9	-1.10858	1.4283	0.662375	3.16e-08	3.73e-07
VPS4A	-1.11057	1.4281	0.661368	2.6e-08	3.17e-07
FGD1	-1.11067	1.42887	0.661683	4.26e-08	4.85e-07
MTRF1L	-1.11159	1.42913	0.661375	6.94e-08	7.35e-07
SULT1B1	-1.11383	1.42974	0.660633	2.68e-08	3.25e-07
ASPM	-1.11657	1.43049	0.659727	5.87e-08	6.41e-07
TMEM231	-1.11953	1.4313	0.65875	2.65e-08	3.23e-07
LY6D	-1.12533	1.43289	0.656835	1.02e-08	1.41e-07
FAM49B	-1.12618	1.43313	0.656553	1.08e-08	1.48e-07
KCTD20	-1.12772	1.43355	0.656047	4.13e-08	4.72e-07
SEC22A	-1.12974	1.4341	0.65538	2.8e-08	3.38e-07
PRDX1	-1.13105	1.43446	0.654949	1.55e-08	2.03e-07
ACTN1	-1.1321	1.43326	0.65393	1.97e-08	2.48e-07
NT5DC2	-1.13309	1.43501	0.654277	2.89e-08	3.46e-07
ERN1	-1.13325	1.43506	0.654225	8.05e-08	8.34e-07
DERL1	-1.13466	1.43469	0.65342	1.45e-08	1.92e-07
MTMR7	-1.13612	1.43584	0.653282	2.83e-08	3.41e-07
DNAJC12	-1.13664	1.43598	0.65311	2.74e-08	3.32e-07
POM121L9P	-1.14113	1.43721	0.651634	4.45e-08	5.03e-07
SPICE1	-1.14176	1.43738	0.651427	1.77e-08	2.26e-07
FNDC4	-1.14511	1.43829	0.65033	4e-08	4.6e-07
CCDC85C	-1.14739	1.43891	0.649581	3.48e-08	4.06e-07
SSTR2	-1.14772	1.439	0.649473	5.37e-09	8.09e-08
PYY2	-1.1507	1.43981	0.648499	8.53e-09	1.21e-07
PGF	-1.15427	1.44078	0.647329	1.61e-08	2.08e-07
CUL3	-1.16248	1.443	0.644651	1.05e-08	1.45e-07
NETO2	-1.16264	1.44304	0.644598	5.88e-09	8.75e-08
NXPH4	-1.16276	1.44307	0.64456	7.37e-09	1.06e-07
HEXA	-1.16501	1.44368	0.643826	1.57e-08	2.04e-07
UNKL	-1.16603	1.44396	0.643492	4.13e-09	6.49e-08
TNFRSF17	-1.16696	1.44421	0.643191	5.69e-09	8.52e-08
MTHFD2L	-1.16716	1.44426	0.643126	1.03e-08	1.42e-07
ATG3	-1.16739	1.44432	0.643051	3.52e-09	5.67e-08
PTHLH	-1.17482	1.44633	0.640634	5.08e-09	7.69e-08
PPP1R26	-1.17949	1.44758	0.639119	2.12e-09	3.68e-08
CSF3	-1.18233	1.44835	0.6382	1.21e-08	1.62e-07
DUSP9	-1.1829	1.4485	0.638015	5.82e-09	8.68e-08
PNRC2	-1.18409	1.44882	0.637628	1.98e-09	3.52e-08
SCUBE3	-1.18845	1.44999	0.636219	7.98e-10	1.63e-08
CHML	-1.18903	1.45014	0.636032	1.21e-08	1.62e-07
G6PC3	-1.19548	1.45187	0.633948	1.82e-09	3.29e-08
TPSB2	-1.20163	1.45352	0.631964	1.62e-09	2.98e-08
NR1H2	-1.20522	1.45447	0.630811	1.7e-09	3.1e-08
CLEC2D	-1.20643	1.4548	0.63042	5.5e-09	8.26e-08
SLC9A3R2	-1.21438	1.45691	0.627868	2.02e-09	3.57e-08
MKS1	-1.21494	1.45706	0.62769	2.83e-09	4.7e-08
LRRC40	-1.21512	1.45711	0.627633	7.79e-10	1.61e-08
PDE8A	-1.22047	1.45853	0.625919	1.91e-09	3.42e-08
ARG2	-1.2219	1.45891	0.62546	7.98e-10	1.63e-08
KRT38	-1.223	1.4592	0.625108	3.69e-09	5.9e-08
TCAP	-1.2239	1.45944	0.624821	3.48e-09	5.61e-08
MOAP1	-1.22968	1.46097	0.622977	2.58e-09	4.38e-08
YWHAE	-1.23062	1.46122	0.622677	2.07e-09	3.63e-08
IMMT	-1.23679	1.46285	0.620709	1.66e-09	3.04e-08
ATG12	-1.2375	1.46304	0.620483	2.73e-09	4.6e-08
LPCAT3	-1.24357	1.46464	0.618555	5.12e-10	1.13e-08
SLC25A40	-1.24362	1.46465	0.61854	8.67e-10	1.75e-08
PTPN18	-1.24559	1.46517	0.617913	6.21e-10	1.34e-08
SNF8	-1.24611	1.46531	0.617749	1.56e-09	2.9e-08
MPZL2	-1.24672	1.46547	0.617554	3.69e-10	8.49e-09
WIPF1	-1.27289	1.47232	0.609289	9.31e-10	1.86e-08
CALHM2	-1.27387	1.47258	0.608981	2.63e-10	6.42e-09
NAV2	-1.28991	1.47675	0.603954	2.9e-10	6.86e-09
SEC62	-1.29779	1.47879	0.601493	2.11e-10	5.27e-09
OSMR	-1.30321	1.48018	0.599807	3.12e-10	7.28e-09
TAF5L	-1.30897	1.48167	0.598015	2.13e-10	5.31e-09
INPP1	-1.30942	1.48179	0.597875	1.25e-10	3.48e-09
IQCB1	-1.31459	1.48312	0.596272	1.58e-10	4.18e-09
IAPP	-1.31709	1.48376	0.595497	1.49e-10	3.98e-09
ARHGEF26	-1.33137	1.48742	0.591086	1.05e-10	3.01e-09
CTAGE11P	-1.34057	1.48976	0.588255	2.05e-10	5.17e-09
RBFOX2	-1.35105	1.49243	0.585042	2.09e-11	7.82e-10
IDH1	-1.35977	1.49464	0.582378	5.97e-11	1.83e-09
FAM216A	-1.36797	1.49593	0.579576	2.81e-11	9.91e-10
CLIP4	-1.38358	1.50064	0.575144	2.67e-11	9.53e-10
MSLN	-1.39575	1.50368	0.571469	1.74e-11	6.69e-10
THUMPD1	-1.40139	1.50509	0.569775	7.44e-12	3.44e-10
GPR137B	-1.41257	1.50787	0.566419	7.44e-12	3.44e-10
KRT76	-1.41349	1.5081	0.566146	1.24e-12	7.75e-11
SPTBN1	-1.41957	1.50961	0.564326	1.06e-11	4.52e-10
LZTS1	-1.42054	1.50985	0.564037	7.53e-12	3.47e-10
ANAPC2	-1.42939	1.51203	0.561399	4.8e-12	2.38e-10
HMGN2	-1.43089	1.5124	0.560953	4.73e-12	2.37e-10
RNF186	-1.44794	1.5166	0.555898	1.23e-12	7.69e-11
FAM106A	-1.45198	1.51758	0.554707	2.32e-12	1.29e-10
SCNN1G	-1.4655	1.52088	0.550728	1.18e-12	7.43e-11
MAGI2	-1.46902	1.52174	0.549695	2.17e-12	1.24e-10
LYRM2	-1.48942	1.52668	0.543737	5.51e-13	4.39e-11
PLSCR4	-1.5057	1.5306	0.539014	2.74e-13	2.46e-11
EXD3	-1.50935	1.53147	0.53796	2.7e-13	2.45e-11
LRRC42	-1.6962	1.57462	0.485926	7.31e-16	3.29e-13
