# Supplementary material for: Comprehensive Analysis of a Ferroptosis Pattern and Associated Prognostic Signature in Acute Myeloid Leukemia
Source: Front Pharmacol. 2022 May 17;13:866325. doi: 10.3389/fphar.2022.866325 (PMC9152364; doi:10.3389/fphar.2022.866325)
Supplement: Supplementary file 2 [file Table3.XLSX]

## Sheet: Sheet1
13 genes and their coefficients in this model
genes	coefficients
ATG3	-0.28134
FAM106A	-0.10016
KLHL9	-0.07429
LCMT2	-0.4437
LRRC40	0.1902
LZTR1	0.2291
NCR2	0.20767
PAFAH2	0.32442
PCMTD2	0.14762
PLA2G5	-0.44088
SCARB1	0.39573
TK1	-0.51048
ZNF576	0.20382
