# Supplementary material for: Comprehensive Analysis of a Ferroptosis Pattern and Associated Prognostic Signature in Acute Myeloid Leukemia
Source: Front Pharmacol. 2022 May 17;13:866325. doi: 10.3389/fphar.2022.866325 (PMC9152364; doi:10.3389/fphar.2022.866325)
Supplement: Supplementary file 6 [file DataSheet1.zip]

Archive with 15 entries (15 files):
- Table 6.xlsx
- Table 7.xlsx
- FigS1.TIF
- FigS2.TIF
- FigS3.TIF
- FigS4.TIF
- FigS5.TIF
- FigS6.TIF
- FigS7.TIF
- Table 1.xlsx
- Table 2.xlsx
- Table 3.xlsx
- Table 4.xlsx
- Table 5.xlsx
- Legends_for_Supplementary Figures and Tables.docx
