# Supplementary material for: Comprehensive Analysis of a Ferroptosis Pattern and Associated Prognostic Signature in Acute Myeloid Leukemia
Source: Front Pharmacol. 2022 May 17;13:866325. doi: 10.3389/fphar.2022.866325 (PMC9152364; doi:10.3389/fphar.2022.866325)
Supplement: Supplementary file 6 [file DataSheet1.zip › Table 6.xlsx]

## Sheet: FerrDB_genelist
Ferroptosis-related genes
ACSL4
AKR1C1
AKR1C3
ALOX12B
ALOX15B
ASNS
ATG3
ATP6V1G2
BNIP3
BRD4
CAPG
CBS
CDO1
CEBPG
CS
CXCL2
DDIT4
DUOX2
EGFR
FADS2
G6PD
HAMP
HNF4A
IL6
KEAP1
LAMP2
LPCAT3
MAPK1
MAPK3
MAPK9
MYB
NFE2L2
PANX1
PHKG2
PRDX1
RB1
RRM2
SIRT1
SLC2A6
SOCS1
STEAP3
TAZ
TFRC
TP53
TSC22D3
VDAC2
YWHAE
ABCC1
ACO1
ACSF2
ACSL3
ACVR1B
AGPAT3
AIFM2
AKR1C2
ALB
ALOX12
ALOX15
ALOX5
ALOXE3
ANGPTL7
ANO6
ARNTL
ARRDC3
ATF3
ATF4
ATG13
ATG16L1
ATG4D
ATG5
ATG7
ATM
ATP5MC3
AURKA
BACH1
BAP1
BECN1
BID
BLOC1S5-TXNDC5
CA9
CARS1
CAV1
CD44
CDKN1A
CDKN2A
CHAC1
CHMP5
CHMP6
CISD1
CISD2
CYBB
DDIT3
DNAJB6
DPP4
DRD4
DRD5
DUOX1
DUSP1
EGLN2
EIF2AK4
EIF2S1
ELAVL1
EMC2
ENPP2
EPAS1
FANCD2
FBXW7
Fer1HCH
FH
FLT3
FTH1
FTL
FTMT
G6PDX
GABARAPL1
GABARAPL2
GABPB1
GCH1
GCLC
GDF15
GLS2
GLUT13
GOT1
GPT2
GPX2
GPX4
HBA1
HELLS
HERPUD1
HIC1
HIF1A
HILPDA
HMGB1
HMOX1
HRAS
HSD17B11
HSF1
HSPA5
HSPB1
IDH1
IFNG
IL33
IREB2
ISCU
JDP2
JUN
KIM-1
KLHL24
KRAS
LINC00336
LINC00472
LOC284561
LOC390705
LONP1
LPIN1
LURAP1L
MAFG
MAP1LC3A
MAP3K5
MAPK14
MAPK8
MIOX
MIR137
MIR17
MIR212
MIR30B
MIR4715
MIR6852
MIR9-1
MIR9-2
MIR9-3
MT1G
MT3
MTDH
MTOR
MUC1
NCF2
NCOA4
NF2
NFS1
NGB
NNMT
NOS2
NOX1
NOX3
NOX4
NOX5
NQO1
NRAS
OTUB1
OXSR1
PCK2
PEBP1
PGD
PIK3CA
PLIN2
PLIN4
PML
PRDX6
PRKAA1
PRKAA2
PROM2
PSAT1
PTGS2
RELA
RGS4
RIPK1
RPL8
SAT1
SCD
SCP2
SELENOS
SESN2
SETD1B
SLC1A4
SLC1A5
SLC2A1
SLC2A12
SLC2A14
SLC2A3
SLC2A8
SLC38A1
SLC3A2
SLC40A1
SLC7A11
SLC7A5
SNORA16A
SNX4
SP1
SQSTM1
SRC
SRXN1
STAT3
STMN1
TF
TFAP2C
TFR2
TGFBR1
TLR4
TMBIM4
TNFAIP3
TP63
TRIB3
TUBE1
TXNIP
TXNRD1
UBC
ULK1
ULK2
VEGFA
VLDLR
WIPI1
WIPI2
XBP1
YY1AP1
ZEB1
ZFP36
ZFP69B
ZNF419
