# Supplementary material for: Comprehensive Analysis of a Ferroptosis Pattern and Associated Prognostic Signature in Acute Myeloid Leukemia
Source: Front Pharmacol. 2022 May 17;13:866325. doi: 10.3389/fphar.2022.866325 (PMC9152364; doi:10.3389/fphar.2022.866325)
Supplement: Supplementary file 6 [file DataSheet1.zip › Table 7.xlsx]

## Sheet: Sheet1
Univariate Cox Filtered Genes after DEG Filtering
gene	logFC	pValue-logFC	fdr-logFC	Hazard Ratio	pValue-UniCox
ABCC4	1.01797	2.04e-07	1.88e-06	1.32255	0.00733759
ACE2	1.43724	3.23e-14	4.56e-12	1.37428	0.00128053
ACSM5	1.37783	1.1e-12	7.04e-11	1.39933	0.000456723
ACTL8	1.2484	8.16e-12	3.7e-10	1.34708	0.00327839
ADM	1.32413	2.23e-12	1.25e-10	1.39435	0.000789105
AFM	1.07884	2.52e-09	4.3e-08	1.31262	0.00679805
AGTR2	1.08632	1.39e-08	1.84e-07	1.33165	0.00760626
AKT1	1.18092	2.69e-10	6.54e-09	1.49179	0.000146216
ANGEL1	1.00761	2.55e-07	2.3e-06	1.41379	0.000199437
ANKS1B	1.19743	1.04e-09	2.02e-08	1.39522	0.00139652
APOH	1.26208	7.03e-11	2.1e-09	1.30884	0.00470434
AQP8	1.46764	3.19e-14	4.56e-12	1.42072	0.000437727
ARHGEF26	-1.33137	1.05e-10	3.01e-09	0.687224	0.000696721
ARHGEF38	1.10768	1.09e-08	1.49e-07	1.37866	0.00138286
ATG3	-1.16739	3.52e-09	5.67e-08	0.666952	0.000456817
AZU1	1.47917	1.04e-14	1.99e-12	1.29244	0.00856616
BCKDHB	-1.08292	6.45e-08	6.96e-07	0.753072	0.00525523
BCL9	1.42789	8.17e-14	9.99e-12	1.31707	0.0055129
BNIP2	1.17285	3.08e-10	7.22e-09	1.4155	0.000479792
BPY2	-1.00189	1.2e-07	1.18e-06	0.76721	0.00687586
BRMS1	1.1183	9.97e-09	1.39e-07	1.34029	0.00435745
BUB3	1.14812	7.25e-10	1.52e-08	1.31129	0.0046391
C12orf43	1.12723	2.12e-09	3.68e-08	1.32663	0.00259431
C12orf49	1.45963	3.19e-14	4.56e-12	1.33261	0.00270381
C1orf21	1.1776	1.27e-09	2.41e-08	1.2899	0.00898273
CACNG4	-1.05447	1.9e-07	1.77e-06	0.715397	0.00213097
CBS	1.25263	1.13e-10	3.21e-09	1.40476	0.000602602
CBX4	1.15698	4.85e-09	7.41e-08	1.31428	0.00520384
CBX7	1.25111	5.67e-11	1.75e-09	1.33144	0.00470194
CD81	1.09163	4.23e-09	6.62e-08	1.39896	0.00282391
CDC42	1.05839	6.8e-08	7.23e-07	1.31267	0.00397011
CDH16	1.30383	1.49e-11	5.82e-10	1.38219	0.00131492
CDHR1	1.03699	9.81e-08	9.97e-07	1.36845	0.00219211
CETP	1.28466	8.26e-12	3.71e-10	1.35298	0.00300763
CHCHD7	1.17052	5e-10	1.1e-08	1.31275	0.00536735
CMKLR1	1.03318	6.25e-08	6.77e-07	1.45706	0.000255364
COASY	1.17759	6.6e-11	1.98e-09	1.31771	0.00816667
COL6A1	1.0368	6.18e-08	6.73e-07	1.32812	0.00261065
COLEC12	1.47988	3.05e-14	4.51e-12	1.48521	9.69e-05
COPS7B	1.16573	2.44e-09	4.17e-08	1.5137	2.2e-05
COPZ1	1.14415	5.08e-09	7.69e-08	1.28494	0.00834936
CRELD2	1.07153	4.8e-09	7.34e-08	1.36839	0.00205588
CSF1	1.06819	1.73e-08	2.22e-07	1.31914	0.00647514
CTNNB1	1.37582	8.69e-13	5.95e-11	1.31115	0.00366019
CUL2	1.28833	4.03e-11	1.34e-09	1.36375	0.00237553
DAZAP2	1.13458	9.65e-10	1.91e-08	1.32135	0.00634214
DHX32	1.55265	9.5e-16	3.79e-13	1.32503	0.00594724
DMC1	1.10382	1.39e-08	1.84e-07	1.34004	0.00415095
DNM1	1.20017	7.43e-10	1.55e-08	1.43739	0.000276327
EDA	1.33258	8.26e-12	3.71e-10	1.4	0.000871001
EEF2	1.10991	1.29e-08	1.72e-07	1.42506	0.000763672
EIF1B	1.21621	6.6e-11	1.98e-09	1.31604	0.00568591
EIF2S3	1.26259	5.34e-12	2.59e-10	1.36884	0.00189884
EIF3E	1.03806	2.33e-08	2.88e-07	1.35446	0.00344618
EIF6	1.57601	5.28e-16	2.55e-13	1.35181	0.00269584
EMX1	-1.04573	2.73e-07	2.43e-06	0.753019	0.00571964
ENDOD1	1.18311	2.76e-10	6.63e-09	1.45217	0.000143171
F2R	1.10185	2.73e-09	4.6e-08	1.41436	0.000436116
FAAH	1.19429	1.44e-09	2.7e-08	1.35001	0.00179417
FAM106A	-1.45198	2.32e-12	1.29e-10	0.611201	3.1e-06
FAM149A	1.2413	2.72e-10	6.59e-09	1.30372	0.00658729
FAM216A	-1.36797	2.81e-11	9.91e-10	0.750858	0.00325989
FGD1	-1.11067	4.26e-08	4.85e-07	0.683232	0.000219948
FKBP1B	1.17111	1.74e-09	3.16e-08	1.31722	0.00719127
FNBP4	1.2884	1.12e-11	4.72e-10	1.53936	3.44e-05
FOXE1	1.27934	2.38e-11	8.65e-10	1.43343	0.000613243
FSHB	1.05338	9.22e-08	9.4e-07	1.36106	0.000574362
FYN	1.31518	5.41e-12	2.61e-10	1.29408	0.00822915
GCHFR	1.41415	2.12e-13	1.99e-11	1.32358	0.00430724
GDI1	1.14043	2.77e-09	4.63e-08	1.31537	0.00749772
GJB5	1.21416	2.47e-10	6.09e-09	1.36513	0.00171808
GNG4	1.05464	2.86e-08	3.43e-07	1.31261	0.00725026
GNLY	1.50451	1.32e-14	2.28e-12	1.47075	0.000157812
GTPBP4	1.14125	3.73e-09	5.94e-08	1.30559	0.00850873
HEPH	1.08746	2.02e-08	2.54e-07	1.3244	0.00487773
HMGN2	-1.43089	4.73e-12	2.37e-10	0.744344	0.00426903
HNF4A	1.4711	6.45e-15	1.48e-12	1.31025	0.00687692
HNRNPUL1	1.2976	1.24e-11	5.13e-10	1.45584	0.000225193
HOXA2	1.13699	6.37e-09	9.32e-08	1.39319	0.00145114
HSPA13	1.32464	6.51e-12	3.09e-10	1.55509	2.06e-05
IAPP	-1.31709	1.49e-10	3.98e-09	0.669691	0.00026131
IL1RN	1.26476	4.13e-11	1.36e-09	1.34974	0.00324945
IQCC	1.07153	1.72e-08	2.2e-07	1.4139	0.000676952
IVL	1.29075	1.4e-11	5.57e-10	1.4334	0.000486047
KCNMB2	1.04171	6.8e-08	7.23e-07	1.42571	0.000329373
KLF11	1.64981	2.84e-17	3.25e-14	1.56905	7.61e-06
KLHL9	-1.05304	1.02e-07	1.03e-06	0.677733	0.000132468
LAMB4	1.17842	9.2e-10	1.85e-08	1.40608	0.000825237
LCMT2	1.41091	8.29e-14	1e-11	1.29657	0.00972979
LMF2	1.19202	6.28e-10	1.35e-08	1.37805	0.00137656
LRRC40	-1.21512	7.79e-10	1.61e-08	0.609519	7.76e-06
LTN1	1.42538	3.28e-13	2.9e-11	1.41021	0.000414397
LYRM1	1.50294	6.95e-15	1.52e-12	1.35675	0.00299038
LZTR1	1.10297	3.21e-09	5.23e-08	1.62133	2.61e-06
MAP7D1	1.32144	4.43e-12	2.26e-10	1.38194	0.0013546
MAPK1	1.12891	4.96e-09	7.54e-08	1.32637	0.00318396
MAZ	1.1196	1.18e-08	1.59e-07	1.37665	0.00124146
MED8	1.31269	8.6e-12	3.81e-10	1.41807	0.000219254
METAP2	-1.07052	1.96e-08	2.46e-07	0.71409	0.000828587
MGST3	1.18132	8.77e-10	1.77e-08	1.32473	0.00569739
MKS1	-1.21494	2.83e-09	4.7e-08	0.666183	0.000118686
MSMO1	1.46735	8.96e-15	1.91e-12	1.31894	0.00766481
MST1	1.38436	1.67e-13	1.66e-11	1.31456	0.00861784
MTMR7	-1.13612	2.83e-08	3.41e-07	0.730909	0.00192666
MTSS1	-1.03173	5.33e-08	5.92e-07	0.777267	0.00873216
NAP1L4	1.0475	7.09e-08	7.49e-07	1.42457	0.000305684
NAV2	-1.28991	2.9e-10	6.86e-09	0.709992	0.00134872
NCAM1	1.04255	1.31e-07	1.28e-06	1.32051	0.00734415
NCR2	1.04466	2.8e-08	3.38e-07	1.58292	1.75e-05
NR1H3	1.03999	5.87e-08	6.41e-07	1.32605	0.00566217
NR2E3	1.19856	1.51e-10	4.01e-09	1.39379	0.000703048
NUAK1	1.40459	5.9e-13	4.58e-11	1.57529	5.79e-06
OSGIN2	1.13541	2.46e-09	4.21e-08	1.31167	0.00568295
PAFAH2	1.02895	2.93e-08	3.48e-07	1.52859	1.12e-05
PAPOLA	1.48211	1.32e-14	2.28e-12	1.34179	0.00559705
PBX2	1.06361	1.7e-08	2.18e-07	1.32655	0.00539586
PCID2	1.13462	9.65e-10	1.91e-08	1.39675	0.000581499
PCMTD2	1.09523	1.77e-08	2.26e-07	1.48823	0.000166155
PDGFB	1.18816	6.51e-10	1.39e-08	1.34748	0.00427608
PDLIM7	1.0159	1.02e-07	1.03e-06	1.32252	0.00537551
PELP1	1.25329	2.09e-11	7.82e-10	1.35421	0.00268703
PGAM1	1.02837	8.6e-09	1.21e-07	1.49288	0.000571048
PIEZO2	1.35775	2.29e-12	1.28e-10	1.35628	0.00323371
PIGH	1.13541	4.28e-09	6.67e-08	1.34467	0.00229653
PIGK	1.16332	3.92e-10	8.88e-09	1.31618	0.00386253
PIK3R3	-1.07481	5.8e-08	6.36e-07	0.756084	0.00680253
PIN1	1.66557	1.22e-17	2.21e-14	1.32966	0.00467257
PLA2G5	-1.01854	1.04e-06	7.86e-06	0.649828	3.19e-05
PLEKHH3	1.41945	1.77e-13	1.74e-11	1.3567	0.00273284
PNOC	1.08183	3.02e-08	3.59e-07	1.33983	0.00426122
PNRC2	-1.18409	1.98e-09	3.52e-08	0.678043	7.72e-05
POLA2	1.09987	2.21e-08	2.75e-07	1.3657	0.00169221
POLDIP2	1.4909	1.7e-14	2.73e-12	1.39275	0.00131699
POU5F1P4	1.40488	5.74e-13	4.54e-11	1.33721	0.00378316
PPAT	1.25627	1.42e-10	3.83e-09	1.41073	0.000320204
PPP2R3C	1.03397	8.39e-08	8.63e-07	1.39031	0.000805487
PSPN	1.18078	3.74e-10	8.57e-09	1.44501	0.000152732
PVALB	1.40472	1.05e-12	6.95e-11	1.34549	0.00205389
QRSL1	1.24614	5.6e-11	1.74e-09	1.30377	0.00656926
RABEP1	1.30684	7.24e-12	3.39e-10	1.32284	0.00402651
RACGAP1	1.09731	2.77e-09	4.63e-08	1.60542	7.44e-06
RB1	1.40774	2.38e-13	2.18e-11	1.3832	0.00109726
RET	1.17259	2.66e-10	6.48e-09	1.30255	0.00728474
RHBDL1	1.12595	3.48e-09	5.61e-08	1.34311	0.00570975
RNF144A	-1.03055	1.33e-07	1.29e-06	0.69256	0.000158999
RPS11	1.30002	1.84e-11	6.95e-10	1.32583	0.0023205
RPS6KB2	1.19575	1.11e-09	2.15e-08	1.32637	0.00439965
RYR3	1.3766	1.28e-12	7.91e-11	1.55317	1.56e-05
SARS2	1.25071	1.16e-10	3.27e-09	1.32984	0.00588517
SATB2	1.05066	4.5e-08	5.08e-07	1.3704	0.000734869
SCARB1	1.06967	3.71e-08	4.3e-07	1.63283	5.11e-07
SCGB2A2	1.18459	1.7e-09	3.1e-08	1.36589	0.0012693
SCUBE3	-1.18845	7.98e-10	1.63e-08	0.703882	0.000530564
SDHAF1	-1.09221	4.79e-08	5.37e-07	0.730279	0.00225115
SDHB	1.23221	3.78e-11	1.27e-09	1.31541	0.00329971
SEC14L2	1.09998	9.86e-09	1.38e-07	1.48009	6.44e-05
SHC1	1.43583	5.87e-14	7.57e-12	1.304	0.00678893
SLC22A1	1.02213	1.21e-07	1.19e-06	1.46862	0.000135894
SLC25A40	-1.24362	8.67e-10	1.75e-08	0.721022	0.00261498
SLC7A4	1.04531	9.97e-09	1.39e-07	1.28906	0.00736775
SNAPC5	1.43707	2.34e-14	3.58e-12	1.29636	0.00777612
SNRPB2	1.03709	4.4e-08	4.99e-07	1.3893	0.0013347
SPAG6	1.07254	3.96e-08	4.57e-07	1.3606	0.00169663
SPAG8	1.01405	9.22e-08	9.4e-07	1.30498	0.00628529
SRPX	1.01636	9.91e-08	1e-06	1.31673	0.00949602
SRSF5	1.40489	9.3e-14	1.08e-11	1.29042	0.00739611
STUB1	1.36174	1.82e-12	1.06e-10	1.33473	0.00401021
STX18	1.07709	3.37e-08	3.94e-07	1.34124	0.0028618
SUN1	1.2069	5.18e-10	1.14e-08	1.39297	0.00130264
TECTA	1.12962	3.48e-09	5.61e-08	1.41501	0.000431153
TGM4	1.52943	2.69e-15	8.22e-13	1.31598	0.00648504
TK1	1.64377	5.87e-17	5.98e-14	1.29816	0.00821564
TMEM14A	1.1013	3.06e-08	3.61e-07	1.4156	0.00030921
TMEM30B	1.52556	9.23e-15	1.92e-12	1.36914	0.00329601
TNNI2	1.10815	3.23e-10	7.52e-09	1.31422	0.00767458
TOP3B	1.12889	9.54e-09	1.34e-07	1.38052	0.000825904
TPSG1	1.07388	2.19e-09	3.8e-08	1.31319	0.00380018
TSC22D1	1.29015	2.89e-11	1.01e-09	1.27176	0.00975985
TUBB6	1.12286	7.37e-09	1.06e-07	1.32478	0.00503348
UBOX5	1.51995	3.99e-15	1.12e-12	1.32173	0.00445373
UGT2B4	1.17363	1.53e-09	2.85e-08	1.48665	9.68e-05
UPF1	1.02264	3.48e-08	4.06e-07	1.32814	0.00499591
UQCRB	1.27364	2.78e-11	9.83e-10	1.36665	0.00360919
USE1	1.40473	5.7e-14	7.57e-12	1.31078	0.00669075
USP48	-1.0086	5.27e-07	4.33e-06	0.734119	0.00482676
VKORC1	1.31794	6.78e-12	3.2e-10	1.32068	0.00836442
VPS4A	-1.11057	2.6e-08	3.17e-07	0.730415	0.0014669
WDR6	1.3824	6.15e-13	4.7e-11	1.32832	0.00804604
WTAP	1.18036	7.88e-10	1.62e-08	1.38005	0.00137451
YAF2	1.25734	1.93e-11	7.29e-10	1.30067	0.00668246
ZFYVE9	1.22897	1.86e-10	4.78e-09	1.31234	0.00421871
ZNF212	1.1287	6.02e-09	8.87e-08	1.33492	0.00395119
ZNF576	1.10356	4.96e-09	7.54e-08	1.58004	4.95e-06
