# Supplementary material for: Comprehensive Analysis of a Ferroptosis Pattern and Associated Prognostic Signature in Acute Myeloid Leukemia
Source: Front Pharmacol. 2022 May 17;13:866325. doi: 10.3389/fphar.2022.866325 (PMC9152364; doi:10.3389/fphar.2022.866325)
Supplement: Supplementary file 6 [file DataSheet1.zip › Table 1.xlsx]

## Sheet: Table 1
Clincal Characteristics between two clusters
Characteristic	C1(N=82)	C2(N=68)	p.value	statistic	method
Age, meidan (IQR)	53 (41.25, 64)	60 (44, 67.25)	0.173	2426.5	Wilcoxon
%BM Blast, meidan (IQR)	68 (51, 86)	75 (55, 85)	0.45	2587.5	Wilcoxon
WBC, meidan (IQR)	11.75 (2.9, 39.32)	28.35 (8.05, 64.65)	0.012	2125.5	Wilcoxon
FAB, n (%)			0.002	25.03	Chisq.test
M0	15 (10%)	0 (0%)
M1	15 (10%)	21 (14%)
M2	20 (13.3%)	17 (11.3%)
M3	11 (7.3%)	4 (2.7%)
M4	15 (10%)	14 (9.3%)
M5	3 (2%)	11 (7.3%)
M6	1 (0.7%)	1 (0.7%)
M7	1 (0.7%)	0 (0%)
nc	1 (0.7%)	0 (0%)
RISK (Cyto), n (%)			0.044		Fisher.test
Good	22 (14.7%)	9 (6%)
Intermediate	37 (24.7%)	44 (29.3%)
N.D.	1 (0.7%)	2 (1.3%)
Poor	22 (14.7%)	13 (8.7%)
RISK (Molecular), n (%)			0.216		Fisher.test
Good	22 (14.7%)	10 (6.7%)
Intermediate	37 (24.7%)	39 (26%)
N.D.	1 (0.7%)	2 (1.3%)
Poor	22 (14.7%)	17 (11.3%)
FLT3_ITD, n (%)			0.006	7.43	Chisq.test
Mut	15 (10%)	27 (18%)
NoMut	67 (44.7%)	41 (27.3%)
NPM1, n (%)			0.002	9.73	Chisq.test
Mut	12 (8%)	26 (17.3%)
NoMut	70 (46.7%)	42 (28%)
DNMT3A, n (%)			0.402	0.7	Chisq.test
Mut	17 (11.3%)	19 (12.7%)
NoMut	65 (43.3%)	49 (32.7%)
IDH1, n (%)			0.298	1.08	Chisq.test
Mut	10 (6.7%)	4 (2.7%)
NoMut	72 (48%)	64 (42.7%)
IDH2, n (%)			0.896	0.02	Chisq.test
Mut	8 (5.3%)	8 (5.3%)
NoMut	74 (49.3%)	60 (40%)
CEBPA_BM, n (%)			0.349	0.88	Chisq.test
Mut	5 (3.3%)	8 (5.3%)
NoMut	77 (51.3%)	60 (40%)
RUNX1, n (%)			0.006	7.47	Chisq.test
Mut	13 (8.7%)	1 (0.7%)
NoMut	69 (46%)	67 (44.7%)
TET2, n (%)			0.971	0	Chisq.test
Mut	6 (4%)	6 (4%)
NoMut	76 (50.7%)	62 (41.3%)
TP53, n (%)			1		Fisher.test
Mut	6 (4%)	5 (3.3%)
NoMut	76 (50.7%)	63 (42%)
WT1, n (%)			0.349		Fisher.test
Mut	7 (4.7%)	3 (2%)
NoMut	75 (50%)	65 (43.3%)
NRAS, n (%)			1		Fisher.test
Mut	4 (2.7%)	3 (2%)
NoMut	78 (52%)	65 (43.3%)
KIT, n (%)			0.702		Fisher.test
Mut	3 (2%)	4 (2.7%)
NoMut	79 (52.7%)	64 (42.7%)
KRAS, n (%)			0.702		Fisher.test
Mut	3 (2%)	4 (2.7%)
NoMut	79 (52.7%)	64 (42.7%)
