# Supplementary material for: Comprehensive Analysis of a Ferroptosis Pattern and Associated Prognostic Signature in Acute Myeloid Leukemia
Source: Front Pharmacol. 2022 May 17;13:866325. doi: 10.3389/fphar.2022.866325 (PMC9152364; doi:10.3389/fphar.2022.866325)
Supplement: Supplementary file 6 [file DataSheet1.zip › Table 4.xlsx]

## Sheet: Sheet 1
Clincal Characteristics between two risk groups
Characteristic	High-Risk(N=75)	Low-Risk(N=75)	p.value	statistic	test method
Age, meidan (IQR)	60 (46.5, 68.5)	52 (39, 63.5)	0.036	3370	Wilcoxon
%BMBlast, meidan (IQR)	77 (60.5, 86)	67 (47.5, 81.5)	0.035	3374	Wilcoxon
WBC, meidan (IQR)	34.2 (11.1, 77)	7.3 (2.3, 30.15)	< 0.001	4157	Wilcoxon
FAB, n (%)			0.001	25.64	Chisq.test
M0	7 (4.7%)	8 (5.3%)
M1	27 (18%)	9 (6%)
M2	17 (11.3%)	20 (13.3%)
M3	2 (1.3%)	13 (8.7%)
M4	11 (7.3%)	18 (12%)
M5	10 (6.7%)	4 (2.7%)
M6	0 (0%)	2 (1.3%)
M7	0 (0%)	1 (0.7%)
nc	1 (0.7%)	0 (0%)
RiskCyto, n (%)			< 0.001		Fisher.test
Good	5 (3.3%)	26 (17.3%)
Intermediate	46 (30.7%)	35 (23.3%)
N.D.	2 (1.3%)	1 (0.7%)
Poor	22 (14.7%)	13 (8.7%)
RiskMole, n (%)			< 0.001		Fisher.test
Good	5 (3.3%)	27 (18%)
Intermediate	42 (28%)	34 (22.7%)
N.D.	2 (1.3%)	1 (0.7%)
Poor	26 (17.3%)	13 (8.7%)
FLT3-ITD, n (%)			0.018	5.59	Chisq.test
Mut	23 (15.3%)	10 (6.7%)
NoMut	52 (34.7%)	65 (43.3%)
NPM1, n (%)			< 0.001	12.72	Chisq.test
Mut	29 (19.3%)	9 (6%)
NoMut	46 (30.7%)	66 (44%)
DNMT3A, n (%)			0.035	4.42	Chisq.test
Mut	24 (16%)	12 (8%)
NoMut	51 (34%)	63 (42%)
IDH1, n (%)			1.000	0	Chisq.test
Mut	7 (4.7%)	7 (4.7%)
NoMut	68 (45.3%)	68 (45.3%)
IDH2, n (%)			0.791	0.07	Chisq.test
Mut	9 (6%)	7 (4.7%)
NoMut	66 (44%)	68 (45.3%)
CEBPA_BM, n (%)			1		Fisher.test
Mut	2 (1.3%)	3 (2%)
NoMut	73 (48.7%)	72 (48%)
RUNX1, n (%)			0.400	0.71	Chisq.test
Mut	5 (3.3%)	9 (6%)
NoMut	70 (46.7%)	66 (44%)
TET2, n (%)			0.763	0.09	Chisq.test
Mut	7 (4.7%)	5 (3.3%)
NoMut	68 (45.3%)	70 (46.7%)
TP53, n (%)			0.210	1.57	Chisq.test
Mut	8 (5.3%)	3 (2%)
NoMut	67 (44.7%)	72 (48%)
WT1, n (%)			1.000		Fisher.test
Mut	5 (3.3%)	5 (3.3%)
NoMut	70 (46.7%)	70 (46.7%)
NRAS, n (%)			1.000		Fisher.test
Mut	4 (2.7%)	3 (2%)
NoMut	71 (47.3%)	72 (48%)
KIT, n (%)			0.116		Fisher.test
Mut	1 (0.7%)	6 (4%)
NoMut	74 (49.3%)	69 (46%)
KRAS, n (%)			1.000		Fisher.test
Mut	4 (2.7%)	3 (2%)
NoMut	71 (47.3%)	72 (48%)
