# Supplementary material for: Comprehensive Analysis of a Ferroptosis Pattern and Associated Prognostic Signature in Acute Myeloid Leukemia
Source: Front Pharmacol. 2022 May 17;13:866325. doi: 10.3389/fphar.2022.866325 (PMC9152364; doi:10.3389/fphar.2022.866325)
Supplement: Supplementary file 6 [file DataSheet1.zip › Table 5.xlsx]

## Sheet: Sheet1
Gene Primers
Gene Symbol	Sequence (5' to 3' )
KLHL9	TCTCATCAATTACGTGCAGACAG
	AGTCAGATCGAATGGCAGTTCTA
PAFAH2	GGGGTCAACCAGTCTGTGG
	GAAGAGTCGAAAGAAGCTCCC
TK1	GGGCAGATCCAGGTGATTCTC
	TGTAGCGAGTGTCTTTGGCATA
LRRC40	CCAGTCTGGTGCGACTCAATC
	TCACCTACGTGCAATTCCTTC
NCR2	GGCTCTCAGGCACAATCCAAG
	GCTGAAGCCTCCTTACACCA
ATG3	GATGGCGGATGGGTAGATACA
	TCTTCACATAGTGCTGAGCAATC
SCARB1	CCTATCCCCTTCTATCTCTCCG
	GGATGTTGGGCATGACGATGT
LCMT2	GCTCATTCACCGAGGCTACTA
	CGCGGTTTTTAAGCGAAAATAGA
FAM106A	CACATTTCTGACCGTGTAATCCTG
	GCCTCTGATGAAGTGCTGACTG
LZTR1	CCACTGATAGTGGAGATTGTGCG
	CCTCCAGGTATGCCTTCATGTC
PLA2G5	CAACATTCGCACACAGTCCTA
	CACAGAGGTTCACATGGCAG
ZNF576	AGGAGCGTCACATGAAGCG
	GTGGGTGATTAGGGCTTTGGA
PCMTD2	CTCAGCCCCGTGCATCTAC
	CCCAGGTTCAGAAACGAGAGT
